# Supplementary material for: Predicting wildlife reservoirs and global vulnerability to zoonotic Flaviviruses
Source: Nat Commun. 2018 Dec 21;9:5425. doi: 10.1038/s41467-018-07896-2 (PMC6303316; doi:10.1038/s41467-018-07896-2)
Supplement: Supplementary file 3 — Supplementary Data 1 [file 41467_2018_7896_MOESM3_ESM.xlsx]

## Sheet: Data_submisssion_ref
sr no.	Virus	Scientific Name	Authors	Year	Title/accession number	Journal	Issue	Volume	Pages
3	Apoi virus	Rattus rattus	C. M. Baak-Baak, N. Cigarroa-Toledo, O. M. Torres-Chablé, R. Arana-Guardía, F. I. Puerto, C. Machain-Williams and J. E. García-Rejón	2016	New Records of Ectoparasites Echinolaelaps echidninus and Polyplax spinulosa on Rodents with Serological Evidence of Flavivirus Infections at Mérida, Yucatán, México	Southwestern Entomologist
2	Apoi virus	Myodes rufocanus	CDC Arbocat		CDC Arbocat
0	Apoi virus	Apodemus argenteus	J. S. Mackenzie and D. T. Williams	2009	The zoonotic flaviviruses of southern, south-eastern and eastern Asia, and Australasia: the potential for emergent viruses	Zoonoses Public Health	56	6-7	338-56
1	Apoi virus	Apodemus speciosus	J. S. Mackenzie and D. T. Williams	2009	The zoonotic flaviviruses of southern, south-eastern and eastern Asia, and Australasia: the potential for emergent viruses	Zoonoses Public Health	56	6-7	338-56
4	Bagaza virus	Alectoris rufa	D. Buitrago, A. Rocha, C. Tena-Tomas, M. Vigo, M. Aguero and M. A. Jimenez-Clavero	2012	Real-time fluorogenic reverse transcription polymerase chain reaction assay for the specific detection of Bagaza virus	J Vet Diagn Invest	24	5	959-63
5	Bagaza virus	Phasianus colchicus	D. Buitrago, A. Rocha, C. Tena-Tomas, M. Vigo, M. Aguero and M. A. Jimenez-Clavero	2012	Real-time fluorogenic reverse transcription polymerase chain reaction assay for the specific detection of Bagaza virus	J Vet Diagn Invest	24	5	959-63
6	Banzi virus	Mastomys natalensis	B. M. McIntosh, D. B. Dickinson, G. M. Meenehan and I. S. Dos Santos	1976	Culex (Eumelanomyia) rubinotus Theobald as vector of Banzi, Germiston and Witwatersrand viruses. II. Infections in sentinel hamsters and wild rodents	J Med Entomol	12	6	641-4
7	Banzi virus	Mesocricetus auratus	B. M. McIntosh, D. B. Dickinson, G. M. Meenehan and I. S. Dos Santos	1976	Culex (Eumelanomyia) rubinotus Theobald as vector of Banzi, Germiston and Witwatersrand viruses. II. Infections in sentinel hamsters and wild rodents	J Med Entomol	12	6	641-4
8	Bouboui virus	Papio papio	CDC Arbocat		CDC Arbocat
10	Bussuquara virus	Equus caballus	A. Pauvolid-Correa, Z. Campos, R. Juliano, J. Velez, R. M. Nogueira and N. Komar	2014	Serological evidence of widespread circulation of West Nile virus and other flaviviruses in equines of the Pantanal, Brazil	PLoS Negl Trop Dis	8	2	e2706
9	Bussuquara virus	Alouatta belzebul	G. Gomes and O. R. Causey	1959	Bussuquara, a New Arthropod-Borne Virus	Proceedings of the Society for Experimental Biology and Medicine	101	2	275-279
11	Bussuquara virus	Proechimys guyannensis	S. Srihongse and C. M. Johnson	1971	The first isolation of Bussuquara virus from man	Trans R Soc Trop Med Hyg	65	4	541-2
12	Cacipacore virus	Equus caballus	A. Pauvolid-Correa, Z. Campos, R. Juliano, J. Velez, R. M. Nogueira and N. Komar	2014	Serological evidence of widespread circulation of West Nile virus and other flaviviruses in equines of the Pantanal, Brazil	PLoS Negl Trop Dis	8	2	e2706
13	Dakar bat virus	Chaerephon pumilus	C. H. Calisher, J. E. Childs, H. E. Field, K. V. Holmes and T. Schountz	2006	Bats: important reservoir hosts of emerging viruses	Clin Microbiol Rev	19	3	531-45
17	Dakar bat virus	Taphozous perforatus	C. H. Calisher, J. E. Childs, H. E. Field, K. V. Holmes and T. Schountz	2006	Bats: important reservoir hosts of emerging viruses	Clin Microbiol Rev	19	3	531-45
14	Dakar bat virus	Mops condylurus	CDC Arbocat		CDC Arbocat
16	Dakar bat virus	Scotophilus nigrita	CDC Arbocat		CDC Arbocat
15	Dakar bat virus	Otomops sp	S. E. Sulkin and R. Allen	1974	Virus infections in bats
23	Dengue virus	Carollia brevicauda	A. D. Luis, D. T. S. Hayman, T. J. O'Shea, P. M. Cryan, A. T. Gilbert, J. R. C. Pulliam, J. N. Mills, M. E. Timonin, C. K. R. Willis, A. A. Cunningham, A. R. Fooks, C. E. Rupprecht, J. L. N. Wood and C. T. Webb	2013	A comparison of bats and rodents as reservoirs of zoonotic viruses: are bats special?	Proceedings of the Royal Society Biological Sciences	280
34	Dengue virus	Molossus molossus	A. D. Luis, D. T. S. Hayman, T. J. O'Shea, P. M. Cryan, A. T. Gilbert, J. R. C. Pulliam, J. N. Mills, M. E. Timonin, C. K. R. Willis, A. A. Cunningham, A. R. Fooks, C. E. Rupprecht, J. L. N. Wood and C. T. Webb	2013	A comparison of bats and rodents as reservoirs of zoonotic viruses: are bats special?	Proceedings of the Royal Society Biological Sciences	280
36	Dengue virus	Myotis nigricans	A. D. Luis, D. T. S. Hayman, T. J. O'Shea, P. M. Cryan, A. T. Gilbert, J. R. C. Pulliam, J. N. Mills, M. E. Timonin, C. K. R. Willis, A. A. Cunningham, A. R. Fooks, C. E. Rupprecht, J. L. N. Wood and C. T. Webb	2013	A comparison of bats and rodents as reservoirs of zoonotic viruses: are bats special?	Proceedings of the Royal Society Biological Sciences	280
37	Dengue virus	Natalus stramineus	A. D. Luis, D. T. S. Hayman, T. J. O'Shea, P. M. Cryan, A. T. Gilbert, J. R. C. Pulliam, J. N. Mills, M. E. Timonin, C. K. R. Willis, A. A. Cunningham, A. R. Fooks, C. E. Rupprecht, J. L. N. Wood and C. T. Webb	2013	A comparison of bats and rodents as reservoirs of zoonotic viruses: are bats special?	Proceedings of the Royal Society Biological Sciences	280
42	Dengue virus	Rousettus leschenaultii	A. D. Luis, D. T. S. Hayman, T. J. O'Shea, P. M. Cryan, A. T. Gilbert, J. R. C. Pulliam, J. N. Mills, M. E. Timonin, C. K. R. Willis, A. A. Cunningham, A. R. Fooks, C. E. Rupprecht, J. L. N. Wood and C. T. Webb	2013	A comparison of bats and rodents as reservoirs of zoonotic viruses: are bats special?	Proceedings of the Royal Society Biological Sciences	280
26	Dengue virus	Equus caballus	A. Pauvolid-Correa, Z. Campos, R. Juliano, J. Velez, R. M. Nogueira and N. Komar	2014	Serological evidence of widespread circulation of West Nile virus and other flaviviruses in equines of the Pantanal, Brazil	PLoS Negl Trop Dis	8	2	e2706
20	Dengue virus	Artibeus planirostris	B. de Thoisy, V. Lacoste, A. Germain, J. Munoz-Jordan, C. Colon, J. F. Mauffrey, M. Delaval, F. Catzeflis, M. Kazanji, S. Matheus, P. Dussart, J. Morvan, A. A. Setien, X. Deparis and A. Lavergne	2009	Dengue infection in neotropical forest mammals	Vector Borne Zoonotic Dis	9	2	157-70
22	Dengue virus	Caluromys philander	B. de Thoisy, V. Lacoste, A. Germain, J. Munoz-Jordan, C. Colon, J. F. Mauffrey, M. Delaval, F. Catzeflis, M. Kazanji, S. Matheus, P. Dussart, J. Morvan, A. A. Setien, X. Deparis and A. Lavergne	2009	Dengue infection in neotropical forest mammals	Vector Borne Zoonotic Dis	9	2	157-70
24	Dengue virus	Carollia perspicillata	B. de Thoisy, V. Lacoste, A. Germain, J. Munoz-Jordan, C. Colon, J. F. Mauffrey, M. Delaval, F. Catzeflis, M. Kazanji, S. Matheus, P. Dussart, J. Morvan, A. A. Setien, X. Deparis and A. Lavergne	2009	Dengue infection in neotropical forest mammals	Vector Borne Zoonotic Dis	9	2	157-70
25	Dengue virus	Didelphis marsupialis	B. de Thoisy, V. Lacoste, A. Germain, J. Munoz-Jordan, C. Colon, J. F. Mauffrey, M. Delaval, F. Catzeflis, M. Kazanji, S. Matheus, P. Dussart, J. Morvan, A. A. Setien, X. Deparis and A. Lavergne	2009	Dengue infection in neotropical forest mammals	Vector Borne Zoonotic Dis	9	2	157-70
28	Dengue virus	Hylaeamys megacephalus	B. de Thoisy, V. Lacoste, A. Germain, J. Munoz-Jordan, C. Colon, J. F. Mauffrey, M. Delaval, F. Catzeflis, M. Kazanji, S. Matheus, P. Dussart, J. Morvan, A. A. Setien, X. Deparis and A. Lavergne	2009	Dengue infection in neotropical forest mammals	Vector Borne Zoonotic Dis	9	2	157-70
30	Dengue virus	Marmosa demerarae	B. de Thoisy, V. Lacoste, A. Germain, J. Munoz-Jordan, C. Colon, J. F. Mauffrey, M. Delaval, F. Catzeflis, M. Kazanji, S. Matheus, P. Dussart, J. Morvan, A. A. Setien, X. Deparis and A. Lavergne	2009	Dengue infection in neotropical forest mammals	Vector Borne Zoonotic Dis	9	2	157-70
31	Dengue virus	Marmosa murina	B. de Thoisy, V. Lacoste, A. Germain, J. Munoz-Jordan, C. Colon, J. F. Mauffrey, M. Delaval, F. Catzeflis, M. Kazanji, S. Matheus, P. Dussart, J. Morvan, A. A. Setien, X. Deparis and A. Lavergne	2009	Dengue infection in neotropical forest mammals	Vector Borne Zoonotic Dis	9	2	157-70
32	Dengue virus	Marmosops parvidens	B. de Thoisy, V. Lacoste, A. Germain, J. Munoz-Jordan, C. Colon, J. F. Mauffrey, M. Delaval, F. Catzeflis, M. Kazanji, S. Matheus, P. Dussart, J. Morvan, A. A. Setien, X. Deparis and A. Lavergne	2009	Dengue infection in neotropical forest mammals	Vector Borne Zoonotic Dis	9	2	157-70
33	Dengue virus	Mesomys hispidus	B. de Thoisy, V. Lacoste, A. Germain, J. Munoz-Jordan, C. Colon, J. F. Mauffrey, M. Delaval, F. Catzeflis, M. Kazanji, S. Matheus, P. Dussart, J. Morvan, A. A. Setien, X. Deparis and A. Lavergne	2009	Dengue infection in neotropical forest mammals	Vector Borne Zoonotic Dis	9	2	157-70
38	Dengue virus	Oecomys sp	B. de Thoisy, V. Lacoste, A. Germain, J. Munoz-Jordan, C. Colon, J. F. Mauffrey, M. Delaval, F. Catzeflis, M. Kazanji, S. Matheus, P. Dussart, J. Morvan, A. A. Setien, X. Deparis and A. Lavergne	2009	Dengue infection in neotropical forest mammals	Vector Borne Zoonotic Dis	9	2	157-70
39	Dengue virus	Philander opossum	B. de Thoisy, V. Lacoste, A. Germain, J. Munoz-Jordan, C. Colon, J. F. Mauffrey, M. Delaval, F. Catzeflis, M. Kazanji, S. Matheus, P. Dussart, J. Morvan, A. A. Setien, X. Deparis and A. Lavergne	2009	Dengue infection in neotropical forest mammals	Vector Borne Zoonotic Dis	9	2	157-70
40	Dengue virus	Proechimys cuvieri	B. de Thoisy, V. Lacoste, A. Germain, J. Munoz-Jordan, C. Colon, J. F. Mauffrey, M. Delaval, F. Catzeflis, M. Kazanji, S. Matheus, P. Dussart, J. Morvan, A. A. Setien, X. Deparis and A. Lavergne	2009	Dengue infection in neotropical forest mammals	Vector Borne Zoonotic Dis	9	2	157-70
41	Dengue virus	Proechimys guyannensis	B. de Thoisy, V. Lacoste, A. Germain, J. Munoz-Jordan, C. Colon, J. F. Mauffrey, M. Delaval, F. Catzeflis, M. Kazanji, S. Matheus, P. Dussart, J. Morvan, A. A. Setien, X. Deparis and A. Lavergne	2009	Dengue infection in neotropical forest mammals	Vector Borne Zoonotic Dis	9	2	157-70
44	Dengue virus	Zygodontomys brevicauda	B. de Thoisy, V. Lacoste, A. Germain, J. Munoz-Jordan, C. Colon, J. F. Mauffrey, M. Delaval, F. Catzeflis, M. Kazanji, S. Matheus, P. Dussart, J. Morvan, A. A. Setien, X. Deparis and A. Lavergne	2009	Dengue infection in neotropical forest mammals	Vector Borne Zoonotic Dis	9	2	157-70
18	Dengue virus	Artibeus jamaicensis	J. Sotomayor-Bonilla, A. Chaves, O. Rico-Chavez, M. K. Rostal, R. Ojeda-Flores, M. Salas-Rojas, A. Aguilar-Setien, S. Ibanez-Bernal, A. Barbachano-Guerrero, G. Gutierrez-Espeleta, J. L. Aguilar-Faisal, A. A. Aguirre, P. Daszak and G. Suzan	2014	Dengue virus in bats from southeastern Mexico	Am J Trop Med Hyg	91	1	129-31
19	Dengue virus	Artibeus lituratus	J. Sotomayor-Bonilla, A. Chaves, O. Rico-Chavez, M. K. Rostal, R. Ojeda-Flores, M. Salas-Rojas, A. Aguilar-Setien, S. Ibanez-Bernal, A. Barbachano-Guerrero, G. Gutierrez-Espeleta, J. L. Aguilar-Faisal, A. A. Aguirre, P. Daszak and G. Suzan	2014	Dengue virus in bats from southeastern Mexico	Am J Trop Med Hyg	91	1	129-31
27	Dengue virus	Glossophaga soricina	J. Sotomayor-Bonilla, A. Chaves, O. Rico-Chavez, M. K. Rostal, R. Ojeda-Flores, M. Salas-Rojas, A. Aguilar-Setien, S. Ibanez-Bernal, A. Barbachano-Guerrero, G. Gutierrez-Espeleta, J. L. Aguilar-Faisal, A. A. Aguirre, P. Daszak and G. Suzan	2014	Dengue virus in bats from southeastern Mexico	Am J Trop Med Hyg	91	1	129-31
21	Dengue virus	Artibeus sp	K. B. Platt, J. A. Mangiafico, O. J. Rocha, M. E. Zaldivar, J. Mora, G. Trueba and W. A. Rowley	2000	Detection of dengue virus neutralizing antibodies in bats from Costa Rica and Ecuador	J Med Entomol	37	6	965-7
43	Dengue virus	Uroderma sp	K. B. Platt, J. A. Mangiafico, O. J. Rocha, M. E. Zaldivar, J. Mora, G. Trueba and W. A. Rowley	2000	Detection of dengue virus neutralizing antibodies in bats from Costa Rica and Ecuador	J Med Entomol	37	6	965-7
29	Dengue virus	Macaca nemestrina	K. Nakgoi, N. Nitatpattana, W. Wajjwalku, P. Pongsopawijit, S. Kaewchot, S. Yoksan, V. Siripolwat, M. Souris and J. P. Gonzalez	2014	Dengue, Japanese Encephalitis and Chikungunya Virus Antibody Prevalence Among Captive Monkey (Macaca nemestrina) Colonies of Northern Thailand	American Journal of Primatology	76	1	97-102
35	Dengue virus	Mus musculus	N. Cigarroa-Toledo, L. G. Talavera-Aguilar, C. M. Baak-Baak, J. E. Garcia-Rejon, S. Hernandez-Betancourt, B. J. Blitvich and C. Machain-Williams	2016	Serologic Evidence of Flavivirus Infections in Peridomestic Rodents in Merida, Mexico	J Wildl Dis	52	1	168-72
46	Entebbe bat virus	Eidolon helvum	A. D. Luis, D. T. S. Hayman, T. J. O'Shea, P. M. Cryan, A. T. Gilbert, J. R. C. Pulliam, J. N. Mills, M. E. Timonin, C. K. R. Willis, A. A. Cunningham, A. R. Fooks, C. E. Rupprecht, J. L. N. Wood and C. T. Webb	2013	A comparison of bats and rodents as reservoirs of zoonotic viruses: are bats special?	Proceedings of the Royal Society Biological Sciences	280
45	Entebbe bat virus	Chaerephon pumilus	R. C. Kading, R. Kityo, T. Nakayiki, J. Ledermann, M. B. Crabtree, J. Lutwama and B. R. Miller	2015	Detection of Entebbe Bat Virus After 54 Years	Am J Trop Med Hyg	93	3	475-7
48	Entebbe bat virus	Pipistrellus pipistrellus	R. C. Kading, R. Kityo, T. Nakayiki, J. Ledermann, M. B. Crabtree, J. Lutwama and B. R. Miller	2015	Detection of Entebbe Bat Virus After 54 Years	Am J Trop Med Hyg	93	3	475-7
47	Entebbe bat virus	Mops condylurus	S. E. Sulkin and R. Allen	1974	Virus infections in bats
49	Entebbe bat virus	Rhinolophus sp	S. E. Sulkin and R. Allen	1974	Virus infections in bats
50	Entebbe bat virus	Rousettus spinalatus	S. E. Sulkin and R. Allen	1974	Virus infections in bats
51	Iguape virus	Equus caballus	A. Pauvolid-Correa, Z. Campos, R. Juliano, J. Velez, R. M. Nogueira and N. Komar	2014	Serological evidence of widespread circulation of West Nile virus and other flaviviruses in equines of the Pantanal, Brazil	PLoS Negl Trop Dis	8	2	e2706
52	Ilheus virus	Equus caballus	A. Pauvolid-Correa, Z. Campos, R. Juliano, J. Velez, R. M. Nogueira and N. Komar	2014	Serological evidence of widespread circulation of West Nile virus and other flaviviruses in equines of the Pantanal, Brazil	PLoS Negl Trop Dis	8	2	e2706
54	Ilheus virus	Macaca mulatta	C. R. Anderson, T. H. G. Aitken and W. G. Downs	1956	The Isolation of Ilheus Virus from Wild Caught Forest Mosquitoes in Trinidad	American Journal of Tropical Medicine and Hygiene	5	4	621-625
53	Ilheus virus	Equus ferus	J. Tavares-Neto, J. Freitas-Carvalho, M. R. T. Nunes, G. Rocha, S. G. Rodrigues, E. Damasceno, R. Darub, S. Viana and P. F. d. C. Vasconcelos	2004	Serologic survey for yellow fever and other arboviruses among inhabitants of Rio Branco, Brazil, before and three months after receiving the yellow fever 17D vaccine	Revista da Sociedade Brasileira de Medicina Tropical	37	1	2017-01-06
55	Ilheus virus	Molothrus bonariensis	L. Spence, C. R. Anderson and W. G. Downs	1962	Isolation of Ilheus virus from human beings in Trinidad, West Indies	Trans R Soc Trop Med Hyg	56	6	504-9
56	Ilheus virus	Sporophila caerulescens	L. Spence, C. R. Anderson and W. G. Downs	1962	Isolation of Ilheus virus from human beings in Trinidad, West Indies	Trans R Soc Trop Med Hyg	56	6	504-9
64	Japanese encephalitis virus	Hipposideros armiger	A. D. Luis, D. T. S. Hayman, T. J. O'Shea, P. M. Cryan, A. T. Gilbert, J. R. C. Pulliam, J. N. Mills, M. E. Timonin, C. K. R. Willis, A. A. Cunningham, A. R. Fooks, C. E. Rupprecht, J. L. N. Wood and C. T. Webb	2013	A comparison of bats and rodents as reservoirs of zoonotic viruses: are bats special?	Proceedings of the Royal Society Biological Sciences	280
71	Japanese encephalitis virus	Rhinolophus pusillus	A. D. Luis, D. T. S. Hayman, T. J. O'Shea, P. M. Cryan, A. T. Gilbert, J. R. C. Pulliam, J. N. Mills, M. E. Timonin, C. K. R. Willis, A. A. Cunningham, A. R. Fooks, C. E. Rupprecht, J. L. N. Wood and C. T. Webb	2013	A comparison of bats and rodents as reservoirs of zoonotic viruses: are bats special?	Proceedings of the Royal Society Biological Sciences	280
81	Japanese encephalitis virus	Vespertilio sinensis	A. D. Luis, D. T. S. Hayman, T. J. O'Shea, P. M. Cryan, A. T. Gilbert, J. R. C. Pulliam, J. N. Mills, M. E. Timonin, C. K. R. Willis, A. A. Cunningham, A. R. Fooks, C. E. Rupprecht, J. L. N. Wood and C. T. Webb	2013	A comparison of bats and rodents as reservoirs of zoonotic viruses: are bats special?	Proceedings of the Royal Society Biological Sciences	280
59	Japanese encephalitis virus	Bos taurus	GenBank		AB797320
58	Japanese encephalitis virus	Bos gaurus	GenBank		AB853904
61	Japanese encephalitis virus	Crocidura macowi	GenBank		AF226680
79	Japanese encephalitis virus	Turdus merula	GenBank		AF501311
78	Japanese encephalitis virus	Turdus iliacus	GenBank		AF501312
75	Japanese encephalitis virus	Sturnus vulgaris	GenBank		AF501313
80	Japanese encephalitis virus	Turdus philomelos	GenBank		AF501314
60	Japanese encephalitis virus	Columba livia	GenBank		AF501315
77	Japanese encephalitis virus	Sus scrofa	GenBank		DQ267758
57	Japanese encephalitis virus	Alouatta pigra	GenBank		FJ179365
62	Japanese encephalitis virus	Equus caballus	GenBank		FJ872378
72	Japanese encephalitis virus	Rousettus leschenaultii	GenBank		JF706285
76	Japanese encephalitis virus	Sus domesticus	GenBank		JN375550
67	Japanese encephalitis virus	Myotis pilosus	GenBank		JN711458
73	Japanese encephalitis virus	Scotophilus kuhlii	GenBank		JN711459
70	Japanese encephalitis virus	Rhinolophus affinis	GenBank		JX050152
65	Japanese encephalitis virus	Miniopterus schreibersii	GenBank		JX093498
68	Japanese encephalitis virus	Ovis aries	GenBank		KT946905
66	Japanese encephalitis virus	Murina aurata	J. L. Wang, X. L. Pan, H. L. Zhang, S. H. Fu, H. Y. Wang, Q. Tang, L. F. Wang and G. D. Liang	2009	Japanese encephalitis viruses from bats in Yunnan, China	Emerg Infect Dis	15	6	939-42
69	Japanese encephalitis virus	Padda oryzivora	N. M. Nemeth, A. M. Bosco-Lauth, R. H. Sciulli, R. B. Gose, M. T. Nagata and R. A. Bowen	2010	Serosurveillance for Japanese encephalitis and West Nile viruses in resident birds in Hawai'i	J Wildl Dis	46	2	659-64
74	Japanese encephalitis virus	Spilopelia chinensis	N. M. Nemeth, A. M. Bosco-Lauth, R. H. Sciulli, R. B. Gose, M. T. Nagata and R. A. Bowen	2010	Serosurveillance for Japanese encephalitis and West Nile viruses in resident birds in Hawai'i	J Wildl Dis	46	2	659-64
63	Japanese encephalitis virus	Equus ferus	S. E. Sulkin and R. Allen	1974	Virus infections in bats
82	Koutango virus	Gallus gallus	A. Rizzoli, R. Rosa, F. Rosso, A. Buckley and E. Gould	2007	West Nile virus circulation detected in northern Italy in sentinel chickens	Vector Borne Zoonotic Dis	7	3	411-7
85	Kunjin virus	Sus scrofa	G. R. Pant, R. A. Lunt, C. L. Rootes and P. W. Daniels	2006	Serological evidence for Japanese encephalitis and West Nile viruses in domestic animals of Nepal	Comp Immunol Microbiol Infect Dis	29	2-3	166-75
83	Kunjin virus	Equus caballus	J. H. Scherret, M. Poidinger, J. S. Mackenzie, A. K. Broom, V. Deubel, W. I. Lipkin, T. Briese, E. A. Gould and R. A. Hall	2001	The relationships between West Nile and Kunjin Viruses	Emerging Infectious Diseases	7	4	697-705
84	Kunjin virus	Oriolus flavocinctus	J. H. Scherret, M. Poidinger, J. S. Mackenzie, A. K. Broom, V. Deubel, W. I. Lipkin, T. Briese, E. A. Gould and R. A. Hall	2001	The relationships between West Nile and Kunjin Viruses	Emerging Infectious Diseases	7	4	697-705
88	Kyasanur forest virus	Pteropus sp	A. D. Luis, D. T. S. Hayman, T. J. O'Shea, P. M. Cryan, A. T. Gilbert, J. R. C. Pulliam, J. N. Mills, M. E. Timonin, C. K. R. Willis, A. A. Cunningham, A. R. Fooks, C. E. Rupprecht, J. L. N. Wood and C. T. Webb	2013	A comparison of bats and rodents as reservoirs of zoonotic viruses: are bats special?	Proceedings of the Royal Society Biological Sciences	280
91	Kyasanur forest virus	Vandeleuria oleracea	P. Pattnaik	2006	Kyasanur forest disease: an epidemiological view in India	Rev Med Virol	16	3	151-65
86	Kyasanur forest virus	Macaca radiata	R. Mehla, S. R. Kumar, P. Yadav, P. V. Barde, P. N. Yergolkar, B. R. Erickson, S. A. Carroll, A. C. Mishra, S. T. Nichol and D. T. Mourya	2009	Recent ancestry of Kyasanur Forest disease virus	Emerg Infect Dis	15	9	1431-7
87	Kyasanur forest virus	Madromys blanfordi	R. Mehla, S. R. Kumar, P. Yadav, P. V. Barde, P. N. Yergolkar, B. R. Erickson, S. A. Carroll, A. C. Mishra, S. T. Nichol and D. T. Mourya	2009	Recent ancestry of Kyasanur Forest disease virus	Emerg Infect Dis	15	9	1431-7
89	Kyasanur forest virus	Rattus rattus	R. Mehla, S. R. Kumar, P. Yadav, P. V. Barde, P. N. Yergolkar, B. R. Erickson, S. A. Carroll, A. C. Mishra, S. T. Nichol and D. T. Mourya	2009	Recent ancestry of Kyasanur Forest disease virus	Emerg Infect Dis	15	9	1431-7
90	Kyasanur forest virus	Semnopithecus entellus	R. Mehla, S. R. Kumar, P. Yadav, P. V. Barde, P. N. Yergolkar, B. R. Erickson, S. A. Carroll, A. C. Mishra, S. T. Nichol and D. T. Mourya	2009	Recent ancestry of Kyasanur Forest disease virus	Emerg Infect Dis	15	9	1431-7
95	Louping-ill virus	Capra aegagrus	A. Balseiro, L. J. Royo, C. P. Martinez, I. G. Fernandez de Mera, U. Hofle, L. Polledo, N. Marreros, R. Casais and J. F. Marin	2012	Louping ill in goats, Spain, 2011	Emerg Infect Dis	18	6	976-8
96	Louping-ill virus	Capra hircus	GenBank		KF922379
99	Louping-ill virus	Equus ferus	P. J. Timoney, W. J. Donnelly, L. O. Clements and M. Fenlon	1976	Encephalitis caused by louping ill virus in a group of horses in Ireland	Equine Vet J	8	3	113-7
92	Louping-ill virus	Apodemus sylvaticus	Z. Hubalek and I. Rudolf	2012	Tick-borne viruses in Europe	Parasitol Res	111	1	1936-09-01
93	Louping-ill virus	Bos gaurus	Z. Hubalek and I. Rudolf	2012	Tick-borne viruses in Europe	Parasitol Res	111	1	1936-09-01
94	Louping-ill virus	Canis lupus	Z. Hubalek and I. Rudolf	2012	Tick-borne viruses in Europe	Parasitol Res	111	1	1936-09-01
97	Louping-ill virus	Capreolus capreolus	Z. Hubalek and I. Rudolf	2012	Tick-borne viruses in Europe	Parasitol Res	111	1	1936-09-01
98	Louping-ill virus	Cervus elaphus	Z. Hubalek and I. Rudolf	2012	Tick-borne viruses in Europe	Parasitol Res	111	1	1936-09-01
100	Louping-ill virus	Lagopus lagopus	Z. Hubalek and I. Rudolf	2012	Tick-borne viruses in Europe	Parasitol Res	111	1	1936-09-01
101	Louping-ill virus	Lepus timidus	Z. Hubalek and I. Rudolf	2012	Tick-borne viruses in Europe	Parasitol Res	111	1	1936-09-01
102	Louping-ill virus	Ovis aries	Z. Hubalek and I. Rudolf	2012	Tick-borne viruses in Europe	Parasitol Res	111	1	1936-09-01
103	Louping-ill virus	Sorex araneus	Z. Hubalek and I. Rudolf	2012	Tick-borne viruses in Europe	Parasitol Res	111	1	1936-09-01
104	Louping-ill virus	Sus scrofa	Z. Hubalek and I. Rudolf	2012	Tick-borne viruses in Europe	Parasitol Res	111	1	1936-09-01
107	Modoc virus	Rattus rattus	C. M. Baak-Baak, N. Cigarroa-Toledo, O. M. Torres-Chablé, R. Arana-Guardía, F. I. Puerto, C. Machain-Williams and J. E. García-Rejón	2016	New Records of Ectoparasites Echinolaelaps echidninus and Polyplax spinulosa on Rodents with Serological Evidence of Flavivirus Infections at Mérida, Yucatán, México	Southwestern Entomologist
106	Modoc virus	Peromyscus maniculatus	I. Varelas-Wesley and C. H. Calisher	1982	Antigenic relationships of flaviviruses with undetermined arthropod-borne status	Am J Trop Med Hyg	31	6	1273-84
105	Modoc virus	Mus musculus	N. Cigarroa-Toledo, L. G. Talavera-Aguilar, C. M. Baak-Baak, J. E. Garcia-Rejon, S. Hernandez-Betancourt, B. J. Blitvich and C. Machain-Williams	2016	Serologic Evidence of Flavivirus Infections in Peridomestic Rodents in Merida, Mexico	J Wildl Dis	52	1	168-72
110	Murray Valley encephalitis virus	Equus ferus	A. N. Gordon, C. R. Marbach, J. Oakey, G. Edmunds, K. Condon, S. M. Diviney, D. T. Williams and J. Bingham	2012	Confirmed case of encephalitis caused by Murray Valley encephalitis virus infection in a horse	J Vet Diagn Invest	24	2	431-6
108	Murray Valley encephalitis virus	Egretta novaehollandiae	CDC Arbocat		CDC Arbocat
109	Murray Valley encephalitis virus	Equus caballus	GenBank		JN119766
111	Omsk hemorrhagic fever virus	Microtus gregalis	C. Seymour, P. H. Peralta and G. G. Montgomery	1983	Serologic evidence of natural togavirus infections in Panamanian sloths and other vertebrates	Am J Trop Med Hyg	32	4	854-61
113	Omsk hemorrhagic fever virus	Ondatra zibethicus	GenBank		AF482367
112	Omsk hemorrhagic fever virus	Microtus oeconomus	P. Acha and B. Szyfres	2003	Zoonoses and communicable diseases common to man and animals. Vol. II: Chlamydioses, Rickettsioses and Viroses; Vol. III: Parasitoses	Pan American Health Organization, Washington, DC
120	Rio Bravo virus	Molossus rufus	A. D. Luis, D. T. S. Hayman, T. J. O'Shea, P. M. Cryan, A. T. Gilbert, J. R. C. Pulliam, J. N. Mills, M. E. Timonin, C. K. R. Willis, A. A. Cunningham, A. R. Fooks, C. E. Rupprecht, J. L. N. Wood and C. T. Webb	2013	A comparison of bats and rodents as reservoirs of zoonotic viruses: are bats special?	Proceedings of the Royal Society Biological Sciences	280
122	Rio Bravo virus	Tadarida brasiliensis	A. D. Luis, D. T. S. Hayman, T. J. O'Shea, P. M. Cryan, A. T. Gilbert, J. R. C. Pulliam, J. N. Mills, M. E. Timonin, C. K. R. Willis, A. A. Cunningham, A. R. Fooks, C. E. Rupprecht, J. L. N. Wood and C. T. Webb	2013	A comparison of bats and rodents as reservoirs of zoonotic viruses: are bats special?	Proceedings of the Royal Society Biological Sciences	280
118	Rio Bravo virus	Eptesicus fuscus	C. H. Calisher, J. E. Childs, H. E. Field, K. V. Holmes and T. Schountz	2006	Bats: important reservoir hosts of emerging viruses	Clin Microbiol Rev	19	3	531-45
114	Rio Bravo virus	Artibeus jamaicensis	S. R. Ubico and R. G. McLean	1995	Serologic survey of neotropical bats in Guatemala for virus antibodies	J Wildl Dis	31	1	2017-01-09
115	Rio Bravo virus	Artibeus lituratus	S. R. Ubico and R. G. McLean	1995	Serologic survey of neotropical bats in Guatemala for virus antibodies	J Wildl Dis	31	1	2017-01-09
116	Rio Bravo virus	Carollia brevicauda	S. R. Ubico and R. G. McLean	1995	Serologic survey of neotropical bats in Guatemala for virus antibodies	J Wildl Dis	31	1	2017-01-09
117	Rio Bravo virus	Desmodus rotundus	S. R. Ubico and R. G. McLean	1995	Serologic survey of neotropical bats in Guatemala for virus antibodies	J Wildl Dis	31	1	2017-01-09
119	Rio Bravo virus	Glossophaga soricina	S. R. Ubico and R. G. McLean	1995	Serologic survey of neotropical bats in Guatemala for virus antibodies	J Wildl Dis	31	1	2017-01-09
121	Rio Bravo virus	Sturnira lilium	S. R. Ubico and R. G. McLean	1995	Serologic survey of neotropical bats in Guatemala for virus antibodies	J Wildl Dis	31	1	2017-01-09
123	Rocio virus	Equus caballus	A. Pauvolid-Correa, Z. Campos, R. Juliano, J. Velez, R. M. Nogueira and N. Komar	2014	Serological evidence of widespread circulation of West Nile virus and other flaviviruses in equines of the Pantanal, Brazil	PLoS Negl Trop Dis	8	2	e2706
124	Rocio virus	Zonotrichia capensis	O. de Souza Lopes, T. L. Coimbra, L. de Abreu Sacchetta and C. H. Calisher	1978	Emergence of a new arbovirus disease in Brazil. I. Isolation and characterization of the etiologic agent, Rocio virus	Am J Epidemiol	107	5	444-9
125	St. Louis Encephalitis virus	Agelaioides badius	L. A. Diaz, A. I. Quaglia, B. S. Konigheim, A. S. Boris, J. J. Aguilar, N. Komar and M. S. Contigiani	2016	Activity Patterns of St. Louis Encephalitis and West Nile Viruses in Free Ranging Birds during a Human Encephalitis Outbreak in Argentina	PLoS One	11	8	e0161871
126	St. Louis Encephalitis virus	Agelaius phoeniceus	W. K. Reisen and S. S. Wheeler	2016	Surveys for Antibodies Against Mosquitoborne Encephalitis Viruses in California Birds, 1996-2013	Vector Borne Zoonotic Dis	16	4	264-82
127	St. Louis Encephalitis virus	Alouatta sp	S. G. Rodrigues, M. R. Nunes, S. M. Casseb, A. S. Prazeres, D. S. Rodrigues, M. O. Silva, A. C. Cruz, J. C. Tavares-Neto and P. F. Vasconcelos	2010	Molecular epidemiology of Saint Louis encephalitis virus in the Brazilian Amazon: genetic divergence and dispersal	J Gen Virol	91	Pt 10	2420-7
128	St. Louis Encephalitis virus	Artibeus jamaicensis	C. Machain-Williams, M. Lopez-Uribe, L. Talavera-Aguilar, J. Carrillo-Navarrete, L. Vera-Escalante, F. Puerto-Manzano, A. Ulloa, J. A. Farfan-Ale, J. Garcia-Rejon, B. J. Blitvich and M. A. Lorono-Pino	2013	Serologic evidence of flavivirus infection in bats in the Yucatan Peninsula of Mexico	J Wildl Dis	49	3	684-9
129	St. Louis Encephalitis virus	Artibeus lituratus	S. R. Ubico and R. G. McLean	1995	Serologic survey of neotropical bats in Guatemala for virus antibodies	J Wildl Dis	31	1	1-8
130	St. Louis Encephalitis virus	Ateles paniscus	M. S. Sabattini, R. E. Shope and J. M. Vanella	1965	Serological survey for arboviruses in Cordoba Province, Argentina	Am J Trop Med Hyg	14	6	1073-8
131	St. Louis Encephalitis virus	Bradypus variegatus	S. Medlin, E. R. Deardorff, C. S. Hanley, C. Vergneau-Grosset, A. Siudak-Campfield, R. Dallwig, A. T. da Rosa, R. B. Tesh, M. P. Martin, S. C. Weaver, C. Vaughan, O. Ramirez, K. K. Sladky and J. Paul-Murphy	2016	Serosurvey of Selected Arboviral Pathogens in Free-Ranging, Two-Toed Sloths (Choloepus hoffmanni) and Three-Toed Sloths (Bradypus variegatus) in Costa Rica, 2005-2007	J Wildl Dis
132	St. Louis Encephalitis virus	Bubo virginianus	W. K. Reisen and S. S. Wheeler	2016	Surveys for Antibodies Against Mosquitoborne Encephalitis Viruses in California Birds, 1996-2013	Vector Borne Zoonotic Dis	16	4	264-82
133	St. Louis Encephalitis virus	Buteogallus coronatus	A. I. Quaglia, L. A. Diaz, H. Argibay, M. S. Contigiani and M. D. Saggese	2014	West Nile and st. Louis encephalitis viruses antibodies surveillance in captive and free-ranging birds of prey from Argentina	Ecohealth	11	4	603-9
134	St. Louis Encephalitis virus	Butorides striata	W. K. Reisen and S. S. Wheeler	2016	Surveys for Antibodies Against Mosquitoborne Encephalitis Viruses in California Birds, 1996-2013	Vector Borne Zoonotic Dis	16	4	264-82
135	St. Louis Encephalitis virus	Callipepla gambelii	W. K. Reisen and S. S. Wheeler	2016	Surveys for Antibodies Against Mosquitoborne Encephalitis Viruses in California Birds, 1996-2013	Vector Borne Zoonotic Dis	16	4	264-82
136	St. Louis Encephalitis virus	Calomys musculinus	L. D. Kramer and L. J. Chandler	2001	Phylogenetic analysis of the envelope gene of St. Louis encephalitis virus	Arch Virol	146	12	2341-55
137	St. Louis Encephalitis virus	Campylorhynchus brunneicapillus	W. K. Reisen and S. S. Wheeler	2016	Surveys for Antibodies Against Mosquitoborne Encephalitis Viruses in California Birds, 1996-2013	Vector Borne Zoonotic Dis	16	4	264-82
138	St. Louis Encephalitis virus	Caracara cheriway	N. M. Nemeth, J. F. Dwyer, J. L. Morrison and J. D. Fraser	2009	Prevalence of Antibodies to West Nile Virus and Other Arboviruses among Crested Caracaras (Caracara cheriway) in Florida	Journal of Wildlife Diseases	45	3	817-822
139	St. Louis Encephalitis virus	Carpodacus mexicanus	W. K. Reisen and S. S. Wheeler	2016	Surveys for Antibodies Against Mosquitoborne Encephalitis Viruses in California Birds, 1996-2013	Vector Borne Zoonotic Dis	16	4	264-82
140	St. Louis Encephalitis virus	Charadrius vociferus	W. K. Reisen and S. S. Wheeler	2016	Surveys for Antibodies Against Mosquitoborne Encephalitis Viruses in California Birds, 1996-2013	Vector Borne Zoonotic Dis	16	4	264-82
141	St. Louis Encephalitis virus	Choloepus hoffmanni	S. Medlin, E. R. Deardorff, C. S. Hanley, C. Vergneau-Grosset, A. Siudak-Campfield, R. Dallwig, A. T. da Rosa, R. B. Tesh, M. P. Martin, S. C. Weaver, C. Vaughan, O. Ramirez, K. K. Sladky and J. Paul-Murphy	2016	Serosurvey of Selected Arboviral Pathogens in Free-Ranging, Two-Toed Sloths (Choloepus hoffmanni) and Three-Toed Sloths (Bradypus variegatus) in Costa Rica, 2005-2007	J Wildl Dis
142	St. Louis Encephalitis virus	Colaptes melanochloros	L. A. Diaz, A. I. Quaglia, B. S. Konigheim, A. S. Boris, J. J. Aguilar, N. Komar and M. S. Contigiani	2016	Activity Patterns of St. Louis Encephalitis and West Nile Viruses in Free Ranging Birds during a Human Encephalitis Outbreak in Argentina	PLoS One	11	8	e0161871
143	St. Louis Encephalitis virus	Columba livia	W. K. Reisen and S. S. Wheeler	2016	Surveys for Antibodies Against Mosquitoborne Encephalitis Viruses in California Birds, 1996-2013	Vector Borne Zoonotic Dis	16	4	264-82
144	St. Louis Encephalitis virus	Columbina passerina	W. K. Reisen and S. S. Wheeler	2016	Surveys for Antibodies Against Mosquitoborne Encephalitis Viruses in California Birds, 1996-2013	Vector Borne Zoonotic Dis	16	4	264-82
145	St. Louis Encephalitis virus	Columbina picui	L. A. Diaz, A. I. Quaglia, B. S. Konigheim, A. S. Boris, J. J. Aguilar, N. Komar and M. S. Contigiani	2016	Activity Patterns of St. Louis Encephalitis and West Nile Viruses in Free Ranging Birds during a Human Encephalitis Outbreak in Argentina	PLoS One	11	8	e0161871
146	St. Louis Encephalitis virus	Conopophaga aurita	S. G. Rodrigues, M. R. Nunes, S. M. Casseb, A. S. Prazeres, D. S. Rodrigues, M. O. Silva, A. C. Cruz, J. C. Tavares-Neto and P. F. Vasconcelos	2010	Molecular epidemiology of Saint Louis encephalitis virus in the Brazilian Amazon: genetic divergence and dispersal	J Gen Virol	91	Pt 10	2420-7
147	St. Louis Encephalitis virus	Dendroica coronata	W. K. Reisen and S. S. Wheeler	2016	Surveys for Antibodies Against Mosquitoborne Encephalitis Viruses in California Birds, 1996-2013	Vector Borne Zoonotic Dis	16	4	264-82
148	St. Louis Encephalitis virus	Didelphis marsupialis	L. D. Kramer and L. J. Chandler	2001	Phylogenetic analysis of the envelope gene of St. Louis encephalitis virus	Arch Virol	146	12	2341-55
149	St. Louis Encephalitis virus	Egretta thula	W. K. Reisen and S. S. Wheeler	2016	Surveys for Antibodies Against Mosquitoborne Encephalitis Viruses in California Birds, 1996-2013	Vector Borne Zoonotic Dis	16	4	264-82
150	St. Louis Encephalitis virus	Elaenia albiceps	L. A. Diaz, A. I. Quaglia, B. S. Konigheim, A. S. Boris, J. J. Aguilar, N. Komar and M. S. Contigiani	2016	Activity Patterns of St. Louis Encephalitis and West Nile Viruses in Free Ranging Birds during a Human Encephalitis Outbreak in Argentina	PLoS One	11	8	e0161871
151	St. Louis Encephalitis virus	Equus caballus	A. Pauvolid-Correa, Z. Campos, R. Juliano, J. Velez, R. M. Nogueira and N. Komar	2014	Serological evidence of widespread circulation of West Nile virus and other flaviviruses in equines of the Pantanal, Brazil	PLoS Negl Trop Dis	8	2	e2706
152	St. Louis Encephalitis virus	Falco sparverius	W. K. Reisen and S. S. Wheeler	2016	Surveys for Antibodies Against Mosquitoborne Encephalitis Viruses in California Birds, 1996-2013	Vector Borne Zoonotic Dis	16	4	264-82
153	St. Louis Encephalitis virus	Furnarius rufus	L. A. Diaz, A. I. Quaglia, B. S. Konigheim, A. S. Boris, J. J. Aguilar, N. Komar and M. S. Contigiani	2016	Activity Patterns of St. Louis Encephalitis and West Nile Viruses in Free Ranging Birds during a Human Encephalitis Outbreak in Argentina	PLoS One	11	8	e0161871
154	St. Louis Encephalitis virus	Gallus gallus	S. G. Rodrigues, M. R. Nunes, S. M. Casseb, A. S. Prazeres, D. S. Rodrigues, M. O. Silva, A. C. Cruz, J. C. Tavares-Neto and P. F. Vasconcelos	2010	Molecular epidemiology of Saint Louis encephalitis virus in the Brazilian Amazon: genetic divergence and dispersal	J Gen Virol	91	Pt 10	2420-7
155	St. Louis Encephalitis virus	Geothlypis trichas	W. K. Reisen and S. S. Wheeler	2016	Surveys for Antibodies Against Mosquitoborne Encephalitis Viruses in California Birds, 1996-2013	Vector Borne Zoonotic Dis	16	4	264-82
156	St. Louis Encephalitis virus	Geotrygon montana	S. G. Rodrigues, M. R. Nunes, S. M. Casseb, A. S. Prazeres, D. S. Rodrigues, M. O. Silva, A. C. Cruz, J. C. Tavares-Neto and P. F. Vasconcelos	2010	Molecular epidemiology of Saint Louis encephalitis virus in the Brazilian Amazon: genetic divergence and dispersal	J Gen Virol	91	Pt 10	2420-7
157	St. Louis Encephalitis virus	Hypocnemis cantator	S. G. Rodrigues, M. R. Nunes, S. M. Casseb, A. S. Prazeres, D. S. Rodrigues, M. O. Silva, A. C. Cruz, J. C. Tavares-Neto and P. F. Vasconcelos	2010	Molecular epidemiology of Saint Louis encephalitis virus in the Brazilian Amazon: genetic divergence and dispersal	J Gen Virol	91	Pt 10	2420-7
158	St. Louis Encephalitis virus	Icterus bullockii	W. K. Reisen and S. S. Wheeler	2016	Surveys for Antibodies Against Mosquitoborne Encephalitis Viruses in California Birds, 1996-2013	Vector Borne Zoonotic Dis	16	4	264-82
159	St. Louis Encephalitis virus	Ixobrychus exilis	W. K. Reisen and S. S. Wheeler	2016	Surveys for Antibodies Against Mosquitoborne Encephalitis Viruses in California Birds, 1996-2013	Vector Borne Zoonotic Dis	16	4	264-82
160	St. Louis Encephalitis virus	Lanius ludovicianus	W. K. Reisen and S. S. Wheeler	2016	Surveys for Antibodies Against Mosquitoborne Encephalitis Viruses in California Birds, 1996-2013	Vector Borne Zoonotic Dis	16	4	264-82
161	St. Louis Encephalitis virus	Lepus californicus	A. A. Aguirre, R. G. McLean, R. S. Cook and T. J. Quan	1992	Serologic survey for selected arboviruses and other potential pathogens in wildlife from Mexico	J Wildl Dis	28	3	435-42
162	St. Louis Encephalitis virus	Lophospingus pusillus	L. A. Diaz, A. I. Quaglia, B. S. Konigheim, A. S. Boris, J. J. Aguilar, N. Komar and M. S. Contigiani	2016	Activity Patterns of St. Louis Encephalitis and West Nile Viruses in Free Ranging Birds during a Human Encephalitis Outbreak in Argentina	PLoS One	11	8	e0161871
163	St. Louis Encephalitis virus	Melospiza melodia	W. K. Reisen and S. S. Wheeler	2016	Surveys for Antibodies Against Mosquitoborne Encephalitis Viruses in California Birds, 1996-2013	Vector Borne Zoonotic Dis	16	4	264-82
164	St. Louis Encephalitis virus	Melozone aberti	W. K. Reisen and S. S. Wheeler	2016	Surveys for Antibodies Against Mosquitoborne Encephalitis Viruses in California Birds, 1996-2013	Vector Borne Zoonotic Dis	16	4	264-82
165	St. Louis Encephalitis virus	Mimus polyglottos	W. K. Reisen and S. S. Wheeler	2016	Surveys for Antibodies Against Mosquitoborne Encephalitis Viruses in California Birds, 1996-2013	Vector Borne Zoonotic Dis	16	4	264-82
166	St. Louis Encephalitis virus	Molothrus ater	W. K. Reisen and S. S. Wheeler	2016	Surveys for Antibodies Against Mosquitoborne Encephalitis Viruses in California Birds, 1996-2013	Vector Borne Zoonotic Dis	16	4	264-82
167	St. Louis Encephalitis virus	Mus musculus	S. G. Rodrigues, M. R. Nunes, S. M. Casseb, A. S. Prazeres, D. S. Rodrigues, M. O. Silva, A. C. Cruz, J. C. Tavares-Neto and P. F. Vasconcelos	2010	Molecular epidemiology of Saint Louis encephalitis virus in the Brazilian Amazon: genetic divergence and dispersal	J Gen Virol	91	Pt 10	2420-7
168	St. Louis Encephalitis virus	Myiobius barbatus	S. G. Rodrigues, M. R. Nunes, S. M. Casseb, A. S. Prazeres, D. S. Rodrigues, M. O. Silva, A. C. Cruz, J. C. Tavares-Neto and P. F. Vasconcelos	2010	Molecular epidemiology of Saint Louis encephalitis virus in the Brazilian Amazon: genetic divergence and dispersal	J Gen Virol	91	Pt 10	2420-7
169	St. Louis Encephalitis virus	Myrmotherula hauxwelli	S. G. Rodrigues, M. R. Nunes, S. M. Casseb, A. S. Prazeres, D. S. Rodrigues, M. O. Silva, A. C. Cruz, J. C. Tavares-Neto and P. F. Vasconcelos	2010	Molecular epidemiology of Saint Louis encephalitis virus in the Brazilian Amazon: genetic divergence and dispersal	J Gen Virol	91	Pt 10	2420-7
170	St. Louis Encephalitis virus	Nycticorax nycticorax	W. K. Reisen and S. S. Wheeler	2016	Surveys for Antibodies Against Mosquitoborne Encephalitis Viruses in California Birds, 1996-2013	Vector Borne Zoonotic Dis	16	4	264-82
171	St. Louis Encephalitis virus	Oligoryzomys nigripes	M. S. Sabattini, R. E. Shope and J. M. Vanella	1965	Serological survey for arboviruses in Cordoba Province, Argentina	Am J Trop Med Hyg	14	6	1073-8
172	St. Louis Encephalitis virus	Orcinus orca	C. Buck, G. P. Paulino, D. J. Medina, G. D. Hsiung, T. W. Campbell and M. T. Walsh	1993	Isolation of St. Louis encephalitis virus from a killer whale	Clin Diagn Virol	1	2	109-12
173	St. Louis Encephalitis virus	Padda oryzivora	N. M. Nemeth, A. M. Bosco-Lauth, R. H. Sciulli, R. B. Gose, M. T. Nagata and R. A. Bowen	2010	Serosurveillance for Japanese encephalitis and West Nile viruses in resident birds in Hawai'i	J Wildl Dis	46	2	659-64
174	St. Louis Encephalitis virus	Passer domesticus	L. A. Diaz, A. I. Quaglia, B. S. Konigheim, A. S. Boris, J. J. Aguilar, N. Komar and M. S. Contigiani	2016	Activity Patterns of St. Louis Encephalitis and West Nile Viruses in Free Ranging Birds during a Human Encephalitis Outbreak in Argentina	PLoS One	11	8	e0161871
175	St. Louis Encephalitis virus	Phalcoboenus chimango	L. A. Diaz, A. I. Quaglia, B. S. Konigheim, A. S. Boris, J. J. Aguilar, N. Komar and M. S. Contigiani	2016	Activity Patterns of St. Louis Encephalitis and West Nile Viruses in Free Ranging Birds during a Human Encephalitis Outbreak in Argentina	PLoS One	11	8	e0161871
176	St. Louis Encephalitis virus	Philydor erythrocercum	S. G. Rodrigues, M. R. Nunes, S. M. Casseb, A. S. Prazeres, D. S. Rodrigues, M. O. Silva, A. C. Cruz, J. C. Tavares-Neto and P. F. Vasconcelos	2010	Molecular epidemiology of Saint Louis encephalitis virus in the Brazilian Amazon: genetic divergence and dispersal	J Gen Virol	91	Pt 10	2420-7
177	St. Louis Encephalitis virus	Pitangus sulphuratus	L. A. Diaz, A. I. Quaglia, B. S. Konigheim, A. S. Boris, J. J. Aguilar, N. Komar and M. S. Contigiani	2016	Activity Patterns of St. Louis Encephalitis and West Nile Viruses in Free Ranging Birds during a Human Encephalitis Outbreak in Argentina	PLoS One	11	8	e0161871
178	St. Louis Encephalitis virus	Poospiza nigrorufa	L. A. Diaz, A. I. Quaglia, B. S. Konigheim, A. S. Boris, J. J. Aguilar, N. Komar and M. S. Contigiani	2016	Activity Patterns of St. Louis Encephalitis and West Nile Viruses in Free Ranging Birds during a Human Encephalitis Outbreak in Argentina	PLoS One	11	8	e0161871
179	St. Louis Encephalitis virus	Porzana carolina	W. K. Reisen and S. S. Wheeler	2016	Surveys for Antibodies Against Mosquitoborne Encephalitis Viruses in California Birds, 1996-2013	Vector Borne Zoonotic Dis	16	4	264-82
180	St. Louis Encephalitis virus	Procyon lotor	L. D. Kramer and L. J. Chandler	2001	Phylogenetic analysis of the envelope gene of St. Louis encephalitis virus	Arch Virol	146	12	2341-55
181	St. Louis Encephalitis virus	Pseudoseisura lophotes	L. A. Diaz, A. I. Quaglia, B. S. Konigheim, A. S. Boris, J. J. Aguilar, N. Komar and M. S. Contigiani	2016	Activity Patterns of St. Louis Encephalitis and West Nile Viruses in Free Ranging Birds during a Human Encephalitis Outbreak in Argentina	PLoS One	11	8	e0161871
182	St. Louis Encephalitis virus	Pyrocephalus rubinus	L. A. Diaz, A. I. Quaglia, B. S. Konigheim, A. S. Boris, J. J. Aguilar, N. Komar and M. S. Contigiani	2016	Activity Patterns of St. Louis Encephalitis and West Nile Viruses in Free Ranging Birds during a Human Encephalitis Outbreak in Argentina	PLoS One	11	8	e0161871
183	St. Louis Encephalitis virus	Rattus rattus	I. Varelas-Wesley and C. H. Calisher	1982	Antigenic relationships of flaviviruses with undetermined arthropod-borne status	Am J Trop Med Hyg	31	6	1273-84
184	St. Louis Encephalitis virus	Saltator maximus	S. G. Rodrigues, M. R. Nunes, S. M. Casseb, A. S. Prazeres, D. S. Rodrigues, M. O. Silva, A. C. Cruz, J. C. Tavares-Neto and P. F. Vasconcelos	2010	Molecular epidemiology of Saint Louis encephalitis virus in the Brazilian Amazon: genetic divergence and dispersal	J Gen Virol	91	Pt 10	2420-7
185	St. Louis Encephalitis virus	Sapajus apella	S. G. Rodrigues, M. R. Nunes, S. M. Casseb, A. S. Prazeres, D. S. Rodrigues, M. O. Silva, A. C. Cruz, J. C. Tavares-Neto and P. F. Vasconcelos	2010	Molecular epidemiology of Saint Louis encephalitis virus in the Brazilian Amazon: genetic divergence and dispersal	J Gen Virol	91	Pt 10	2420-7
186	St. Louis Encephalitis virus	Sayornis nigricans	W. K. Reisen and S. S. Wheeler	2016	Surveys for Antibodies Against Mosquitoborne Encephalitis Viruses in California Birds, 1996-2013	Vector Borne Zoonotic Dis	16	4	264-82
187	St. Louis Encephalitis virus	Spilopelia chinensis	N. M. Nemeth, A. M. Bosco-Lauth, R. H. Sciulli, R. B. Gose, M. T. Nagata and R. A. Bowen	2010	Serosurveillance for Japanese encephalitis and West Nile viruses in resident birds in Hawai'i	J Wildl Dis	46	2	659-64
188	St. Louis Encephalitis virus	Stelgidopteryx serripennis	W. K. Reisen and S. S. Wheeler	2016	Surveys for Antibodies Against Mosquitoborne Encephalitis Viruses in California Birds, 1996-2013	Vector Borne Zoonotic Dis	16	4	264-82
189	St. Louis Encephalitis virus	Tadarida brasiliensis	C. H. Calisher, J. E. Childs, H. E. Field, K. V. Holmes and T. Schountz	2006	Bats: important reservoir hosts of emerging viruses	Clin Microbiol Rev	19	3	531-45
190	St. Louis Encephalitis virus	Toxostoma redivivum	W. K. Reisen and S. S. Wheeler	2016	Surveys for Antibodies Against Mosquitoborne Encephalitis Viruses in California Birds, 1996-2013	Vector Borne Zoonotic Dis	16	4	264-82
191	St. Louis Encephalitis virus	Turdus amaurochalinus	L. A. Diaz, A. I. Quaglia, B. S. Konigheim, A. S. Boris, J. J. Aguilar, N. Komar and M. S. Contigiani	2016	Activity Patterns of St. Louis Encephalitis and West Nile Viruses in Free Ranging Birds during a Human Encephalitis Outbreak in Argentina	PLoS One	11	8	e0161871
192	St. Louis Encephalitis virus	Vermivora ruficapilla	W. K. Reisen and S. S. Wheeler	2016	Surveys for Antibodies Against Mosquitoborne Encephalitis Viruses in California Birds, 1996-2013	Vector Borne Zoonotic Dis	16	4	264-82
193	St. Louis Encephalitis virus	Zenaida asiatica	W. K. Reisen and S. S. Wheeler	2016	Surveys for Antibodies Against Mosquitoborne Encephalitis Viruses in California Birds, 1996-2013	Vector Borne Zoonotic Dis	16	4	264-82
194	St. Louis Encephalitis virus	Zenaida auriculata	L. A. Diaz, A. I. Quaglia, B. S. Konigheim, A. S. Boris, J. J. Aguilar, N. Komar and M. S. Contigiani	2016	Activity Patterns of St. Louis Encephalitis and West Nile Viruses in Free Ranging Birds during a Human Encephalitis Outbreak in Argentina	PLoS One	11	8	e0161871
195	St. Louis Encephalitis virus	Zenaida macroura	W. K. Reisen and S. S. Wheeler	2016	Surveys for Antibodies Against Mosquitoborne Encephalitis Viruses in California Birds, 1996-2013	Vector Borne Zoonotic Dis	16	4	264-82
196	St. Louis Encephalitis virus	Zonotrichia capensis	L. A. Diaz, A. I. Quaglia, B. S. Konigheim, A. S. Boris, J. J. Aguilar, N. Komar and M. S. Contigiani	2016	Activity Patterns of St. Louis Encephalitis and West Nile Viruses in Free Ranging Birds during a Human Encephalitis Outbreak in Argentina	PLoS One	11	8	e0161871
198	Tembusu virus	Tadorna sp	P. Yan, Y. Zhao, X. Zhang, D. Xu, X. Dai, Q. Teng, L. Yan, J. Zhou, X. Ji, S. Zhang, G. Liu, Y. Zhou, Y. Kawaoka, G. Tong and Z. Li	2011	An infectious disease of ducks caused by a newly emerged Tembusu virus strain in mainland China	Virology	417	1	1-8
197	Tembusu virus	Anas platyrhynchos	Z. Cao, C. Zhang, Y. Liu, Y. Liu, W. Ye, J. Han, G. Ma, D. Zhang, F. Xu, X. Gao, Y. Tang, S. Shi, C. Wan, C. Zhang, B. He, M. Yang, X. Lu, Y. Huang, Y. Diao, X. Ma and D. Zhang	2011	Tembusu virus in ducks, china	Emerg Infect Dis	17	10	1873-5
215	Tickborne encephalitis virus	Bos taurus	A. E. Jääskeläinen, T. Tikkakoski, N. Y. Uzcátegui, A. N. Alekseev, A. Vaheri and O. Vapalahti	2006	Siberian subtype tickborne encephalitis virus, Finland.	Emerg. Infect. Dis.	12	10	1568-1571
254	Tickborne encephalitis virus	Ovis aries	A. E. Jääskeläinen, T. Tikkakoski, N. Y. Uzcátegui, A. N. Alekseev, A. Vaheri and O. Vapalahti	2006	Siberian subtype tickborne encephalitis virus, Finland.	Emerg. Infect. Dis.	12	10	1568-1571
205	Tickborne encephalitis virus	Apodemus agrarius	A. Fomsgaard, M. E. Fertner, S. Essbauer, A. Y. Nielsen, S. Frey, P. Lindblom, P. E. Lindgren, R. Bodker, M. Weidmann and G. Dobler	2013	Tick-borne encephalitis virus, Zealand, Denmark, 2011	Emerg Infect Dis	19	7	1171-3
253	Tickborne encephalitis virus	Myodes rutilus	A. Fomsgaard, M. E. Fertner, S. Essbauer, A. Y. Nielsen, S. Frey, P. Lindblom, P. E. Lindgren, R. Bodker, M. Weidmann and G. Dobler	2013	Tick-borne encephalitis virus, Zealand, Denmark, 2011	Emerg Infect Dis	19	7	1171-3
270	Tickborne encephalitis virus	Sorex araneus	A. Fomsgaard, M. E. Fertner, S. Essbauer, A. Y. Nielsen, S. Frey, P. Lindblom, P. E. Lindgren, R. Bodker, M. Weidmann and G. Dobler	2013	Tick-borne encephalitis virus, Zealand, Denmark, 2011	Emerg Infect Dis	19	7	1171-3
201	Tickborne encephalitis virus	Alticola argentatus	B. J. Briggs, B. Atkinson, D. M. Czechowski, P. A. Larsen, H. N. Meeks, J. P. Carrera, R. M. Duplechin, R. Hewson, A. T. Junushov, O. N. Gavrilova, I. Breininger, C. J. Phillips, R. J. Baker and J. Hay	2011	Tick-borne encephalitis virus, Kyrgyzstan	Emerg Infect Dis	17	5	876-9
207	Tickborne encephalitis virus	Apodemus pallipes	B. J. Briggs, B. Atkinson, D. M. Czechowski, P. A. Larsen, H. N. Meeks, J. P. Carrera, R. M. Duplechin, R. Hewson, A. T. Junushov, O. N. Gavrilova, I. Breininger, C. J. Phillips, R. J. Baker and J. Hay	2011	Tick-borne encephalitis virus, Kyrgyzstan	Emerg Infect Dis	17	5	876-9
248	Tickborne encephalitis virus	Microtus ilaeus	B. J. Briggs, B. Atkinson, D. M. Czechowski, P. A. Larsen, H. N. Meeks, J. P. Carrera, R. M. Duplechin, R. Hewson, A. T. Junushov, O. N. Gavrilova, I. Breininger, C. J. Phillips, R. J. Baker and J. Hay	2011	Tick-borne encephalitis virus, Kyrgyzstan	Emerg Infect Dis	17	5	876-9
214	Tickborne encephalitis virus	Bos gaurus	E. Cisak, A. Wojcik-Fatla, V. Zajac, J. Sroka, A. Buczek and J. Dutkiewicz	2010	Prevalence of tick-borne encephalitis virus (TBEV) in samples of raw milk taken randomly from cows, goats and sheep in eastern Poland	Ann Agric Environ Med	17	2	283-6
217	Tickborne encephalitis virus	Capra hircus	E. Cisak, A. Wojcik-Fatla, V. Zajac, J. Sroka, A. Buczek and J. Dutkiewicz	2010	Prevalence of tick-borne encephalitis virus (TBEV) in samples of raw milk taken randomly from cows, goats and sheep in eastern Poland	Ann Agric Environ Med	17	2	283-6
211	Tickborne encephalitis virus	Bison bonasus	I. Takashima	1998	Epidemiology of tick-borne encephalitis in Japan	Comp Immunol Microbiol Infect Dis	21	2	81-90
216	Tickborne encephalitis virus	Canis lupus	I. Takashima	1998	Epidemiology of tick-borne encephalitis in Japan	Comp Immunol Microbiol Infect Dis	21	2	81-90
243	Tickborne encephalitis virus	Macaca sylvanus	J. Süss, E. Gelpi, C. Klaus, A. Bagon, E. M. Liebler-Tenorio, H. Budka, B. Stark, W. Mueller and H. Hotzel	2007	Tickborne encephalitis in naturally exposed monkey (Macaca sylvanus)	Emerg. Infect. Dis.	13	6	905-907
206	Tickborne encephalitis virus	Apodemus flavicollis	K. Achazi, D. R?žek, O. Donoso-Mantke, M. Schlegel, H. S. Ali, M. Wenk, J. Schmidt-Chanasit, L. Ohlmeyer, F. Rühe, T. Vor, C. Kiffner, R. Kallies, R. G. Ulrich and M. Niedrig	2011	Rodents as Sentinels for the Prevalence of Tick-Borne Encephalitis Virus	Vector-Borne and Zoonotic Diseases	11	6	641-647
210	Tickborne encephalitis virus	Apodemus sylvaticus	K. Achazi, D. R?žek, O. Donoso-Mantke, M. Schlegel, H. S. Ali, M. Wenk, J. Schmidt-Chanasit, L. Ohlmeyer, F. Rühe, T. Vor, C. Kiffner, R. Kallies, R. G. Ulrich and M. Niedrig	2011	Rodents as Sentinels for the Prevalence of Tick-Borne Encephalitis Virus	Vector-Borne and Zoonotic Diseases	11	6	641-647
246	Tickborne encephalitis virus	Microtus agrestis	K. Achazi, D. R?žek, O. Donoso-Mantke, M. Schlegel, H. S. Ali, M. Wenk, J. Schmidt-Chanasit, L. Ohlmeyer, F. Rühe, T. Vor, C. Kiffner, R. Kallies, R. G. Ulrich and M. Niedrig	2011	Rodents as Sentinels for the Prevalence of Tick-Borne Encephalitis Virus	Vector-Borne and Zoonotic Diseases	11	6	641-647
247	Tickborne encephalitis virus	Microtus arvalis	K. Achazi, D. R?žek, O. Donoso-Mantke, M. Schlegel, H. S. Ali, M. Wenk, J. Schmidt-Chanasit, L. Ohlmeyer, F. Rühe, T. Vor, C. Kiffner, R. Kallies, R. G. Ulrich and M. Niedrig	2011	Rodents as Sentinels for the Prevalence of Tick-Borne Encephalitis Virus	Vector-Borne and Zoonotic Diseases	11	6	641-647
208	Tickborne encephalitis virus	Apodemus sp	L. Fajs, E. Durmiši, N. Knap, F. Strle and T. Avsic-Zupanc	2012	Phylogeographic Characterization of Tick-Borne Encephalitis Virus from Patients, Rodents and Ticks in Slovenia	PLoS ONE	7	11	e48420
209	Tickborne encephalitis virus	Apodemus speciosus	L. Fajs, E. Durmiši, N. Knap, F. Strle and T. Avsic-Zupanc	2012	Phylogeographic Characterization of Tick-Borne Encephalitis Virus from Patients, Rodents and Ticks in Slovenia	PLoS ONE	7	11	e48420
251	Tickborne encephalitis virus	Myodes glareolus	L. Fajs, E. Durmiši, N. Knap, F. Strle and T. Avsic-Zupanc	2012	Phylogeographic Characterization of Tick-Borne Encephalitis Virus from Patients, Rodents and Ticks in Slovenia	PLoS ONE	7	11	e48420
223	Tickborne encephalitis virus	Cervus elaphus	L. Jemersic, D. Dezdek, D. Brnic, J. Prpic, Z. Janicki, T. Keros, B. Roic, A. Slavica, S. Terzic, D. Konjevic and R. Beck	2014	Detection and genetic characterization of tick-borne encephalitis virus (TBEV) derived from ticks removed from red foxes (Vulpes vulpes) and isolated from spleen samples of red deer (Cervus elaphus) in Croatia	Ticks Tick Borne Dis	5	1	7-13
237	Tickborne encephalitis virus	Lagomorpha sp	M. P. Chumakov and N. A. Seitlenok	1940	Tick-Borne Human Encephalitis in the European Part of Ussr and Siberia	Science	92	2386	263-4
267	Tickborne encephalitis virus	Sciuridae sp	M. P. Chumakov and N. A. Seitlenok	1940	Tick-Borne Human Encephalitis in the European Part of Ussr and Siberia	Science	92	2386	263-4
274	Tickborne encephalitis virus	Sus scrofa	S.-Y. Kim, S.-M. Yun, M. G. Han, I. Y. Lee, N. Y. Lee, Y. E. Jeong, B. C. Lee and Y. R. Ju	2008	Isolation of tick-borne encephalitis viruses from wild rodents, South Korea.	Vector-Borne and Zoonotic Diseases	8	1	7-13
200	Tickborne encephalitis virus	Acrocephalus dumetorum	T. P. Mikryukova, N. S. Moskvitina, Y. V. Kononova, I. G. Korobitsyn, M. Y. Kartashov, O. Y. Tyuten?kov, E. V. Protopopova, V. N. Romanenko, E. V. Chausov, S. I. Gashkov, S. N. Konovalova, S. S. Moskvitin, N. L. Tupota, A. O. Sementsova, V. A. Ternovoi and V. B. Loktev	2014	Surveillance of tick-borne encephalitis virus in wild birds and ticks in Tomsk city and its suburbs (Western Siberia)	Ticks and Tick-borne Diseases	5	2	145-151
202	Tickborne encephalitis virus	Anas crecca	T. P. Mikryukova, N. S. Moskvitina, Y. V. Kononova, I. G. Korobitsyn, M. Y. Kartashov, O. Y. Tyuten?kov, E. V. Protopopova, V. N. Romanenko, E. V. Chausov, S. I. Gashkov, S. N. Konovalova, S. S. Moskvitin, N. L. Tupota, A. O. Sementsova, V. A. Ternovoi and V. B. Loktev	2014	Surveillance of tick-borne encephalitis virus in wild birds and ticks in Tomsk city and its suburbs (Western Siberia)	Ticks and Tick-borne Diseases	5	2	145-151
203	Tickborne encephalitis virus	Anas platyrhynchos	T. P. Mikryukova, N. S. Moskvitina, Y. V. Kononova, I. G. Korobitsyn, M. Y. Kartashov, O. Y. Tyuten?kov, E. V. Protopopova, V. N. Romanenko, E. V. Chausov, S. I. Gashkov, S. N. Konovalova, S. S. Moskvitin, N. L. Tupota, A. O. Sementsova, V. A. Ternovoi and V. B. Loktev	2014	Surveillance of tick-borne encephalitis virus in wild birds and ticks in Tomsk city and its suburbs (Western Siberia)	Ticks and Tick-borne Diseases	5	2	145-151
212	Tickborne encephalitis virus	Bombycilla garrulus	T. P. Mikryukova, N. S. Moskvitina, Y. V. Kononova, I. G. Korobitsyn, M. Y. Kartashov, O. Y. Tyuten?kov, E. V. Protopopova, V. N. Romanenko, E. V. Chausov, S. I. Gashkov, S. N. Konovalova, S. S. Moskvitin, N. L. Tupota, A. O. Sementsova, V. A. Ternovoi and V. B. Loktev	2014	Surveillance of tick-borne encephalitis virus in wild birds and ticks in Tomsk city and its suburbs (Western Siberia)	Ticks and Tick-borne Diseases	5	2	145-151
218	Tickborne encephalitis virus	Carduelis carduelis	T. P. Mikryukova, N. S. Moskvitina, Y. V. Kononova, I. G. Korobitsyn, M. Y. Kartashov, O. Y. Tyuten?kov, E. V. Protopopova, V. N. Romanenko, E. V. Chausov, S. I. Gashkov, S. N. Konovalova, S. S. Moskvitin, N. L. Tupota, A. O. Sementsova, V. A. Ternovoi and V. B. Loktev	2014	Surveillance of tick-borne encephalitis virus in wild birds and ticks in Tomsk city and its suburbs (Western Siberia)	Ticks and Tick-borne Diseases	5	2	145-151
219	Tickborne encephalitis virus	Carduelis chloris	T. P. Mikryukova, N. S. Moskvitina, Y. V. Kononova, I. G. Korobitsyn, M. Y. Kartashov, O. Y. Tyuten?kov, E. V. Protopopova, V. N. Romanenko, E. V. Chausov, S. I. Gashkov, S. N. Konovalova, S. S. Moskvitin, N. L. Tupota, A. O. Sementsova, V. A. Ternovoi and V. B. Loktev	2014	Surveillance of tick-borne encephalitis virus in wild birds and ticks in Tomsk city and its suburbs (Western Siberia)	Ticks and Tick-borne Diseases	5	2	145-151
221	Tickborne encephalitis virus	Carduelis spinus	T. P. Mikryukova, N. S. Moskvitina, Y. V. Kononova, I. G. Korobitsyn, M. Y. Kartashov, O. Y. Tyuten?kov, E. V. Protopopova, V. N. Romanenko, E. V. Chausov, S. I. Gashkov, S. N. Konovalova, S. S. Moskvitin, N. L. Tupota, A. O. Sementsova, V. A. Ternovoi and V. B. Loktev	2014	Surveillance of tick-borne encephalitis virus in wild birds and ticks in Tomsk city and its suburbs (Western Siberia)	Ticks and Tick-borne Diseases	5	2	145-151
222	Tickborne encephalitis virus	Carpodacus erythrinus	T. P. Mikryukova, N. S. Moskvitina, Y. V. Kononova, I. G. Korobitsyn, M. Y. Kartashov, O. Y. Tyuten?kov, E. V. Protopopova, V. N. Romanenko, E. V. Chausov, S. I. Gashkov, S. N. Konovalova, S. S. Moskvitin, N. L. Tupota, A. O. Sementsova, V. A. Ternovoi and V. B. Loktev	2014	Surveillance of tick-borne encephalitis virus in wild birds and ticks in Tomsk city and its suburbs (Western Siberia)	Ticks and Tick-borne Diseases	5	2	145-151
225	Tickborne encephalitis virus	Columba livia	T. P. Mikryukova, N. S. Moskvitina, Y. V. Kononova, I. G. Korobitsyn, M. Y. Kartashov, O. Y. Tyuten?kov, E. V. Protopopova, V. N. Romanenko, E. V. Chausov, S. I. Gashkov, S. N. Konovalova, S. S. Moskvitin, N. L. Tupota, A. O. Sementsova, V. A. Ternovoi and V. B. Loktev	2014	Surveillance of tick-borne encephalitis virus in wild birds and ticks in Tomsk city and its suburbs (Western Siberia)	Ticks and Tick-borne Diseases	5	2	145-151
229	Tickborne encephalitis virus	Dendrocopos major	T. P. Mikryukova, N. S. Moskvitina, Y. V. Kononova, I. G. Korobitsyn, M. Y. Kartashov, O. Y. Tyuten?kov, E. V. Protopopova, V. N. Romanenko, E. V. Chausov, S. I. Gashkov, S. N. Konovalova, S. S. Moskvitin, N. L. Tupota, A. O. Sementsova, V. A. Ternovoi and V. B. Loktev	2014	Surveillance of tick-borne encephalitis virus in wild birds and ticks in Tomsk city and its suburbs (Western Siberia)	Ticks and Tick-borne Diseases	5	2	145-151
230	Tickborne encephalitis virus	Emberiza citrinella	T. P. Mikryukova, N. S. Moskvitina, Y. V. Kononova, I. G. Korobitsyn, M. Y. Kartashov, O. Y. Tyuten?kov, E. V. Protopopova, V. N. Romanenko, E. V. Chausov, S. I. Gashkov, S. N. Konovalova, S. S. Moskvitin, N. L. Tupota, A. O. Sementsova, V. A. Ternovoi and V. B. Loktev	2014	Surveillance of tick-borne encephalitis virus in wild birds and ticks in Tomsk city and its suburbs (Western Siberia)	Ticks and Tick-borne Diseases	5	2	145-151
232	Tickborne encephalitis virus	Ficedula hypoleuca	T. P. Mikryukova, N. S. Moskvitina, Y. V. Kononova, I. G. Korobitsyn, M. Y. Kartashov, O. Y. Tyuten?kov, E. V. Protopopova, V. N. Romanenko, E. V. Chausov, S. I. Gashkov, S. N. Konovalova, S. S. Moskvitin, N. L. Tupota, A. O. Sementsova, V. A. Ternovoi and V. B. Loktev	2014	Surveillance of tick-borne encephalitis virus in wild birds and ticks in Tomsk city and its suburbs (Western Siberia)	Ticks and Tick-borne Diseases	5	2	145-151
241	Tickborne encephalitis virus	Luscinia calliope	T. P. Mikryukova, N. S. Moskvitina, Y. V. Kononova, I. G. Korobitsyn, M. Y. Kartashov, O. Y. Tyuten?kov, E. V. Protopopova, V. N. Romanenko, E. V. Chausov, S. I. Gashkov, S. N. Konovalova, S. S. Moskvitin, N. L. Tupota, A. O. Sementsova, V. A. Ternovoi and V. B. Loktev	2014	Surveillance of tick-borne encephalitis virus in wild birds and ticks in Tomsk city and its suburbs (Western Siberia)	Ticks and Tick-borne Diseases	5	2	145-151
242	Tickborne encephalitis virus	Luscinia luscinia	T. P. Mikryukova, N. S. Moskvitina, Y. V. Kononova, I. G. Korobitsyn, M. Y. Kartashov, O. Y. Tyuten?kov, E. V. Protopopova, V. N. Romanenko, E. V. Chausov, S. I. Gashkov, S. N. Konovalova, S. S. Moskvitin, N. L. Tupota, A. O. Sementsova, V. A. Ternovoi and V. B. Loktev	2014	Surveillance of tick-borne encephalitis virus in wild birds and ticks in Tomsk city and its suburbs (Western Siberia)	Ticks and Tick-borne Diseases	5	2	145-151
245	Tickborne encephalitis virus	Mergus merganser	T. P. Mikryukova, N. S. Moskvitina, Y. V. Kononova, I. G. Korobitsyn, M. Y. Kartashov, O. Y. Tyuten?kov, E. V. Protopopova, V. N. Romanenko, E. V. Chausov, S. I. Gashkov, S. N. Konovalova, S. S. Moskvitin, N. L. Tupota, A. O. Sementsova, V. A. Ternovoi and V. B. Loktev	2014	Surveillance of tick-borne encephalitis virus in wild birds and ticks in Tomsk city and its suburbs (Western Siberia)	Ticks and Tick-borne Diseases	5	2	145-151
256	Tickborne encephalitis virus	Parus ater	T. P. Mikryukova, N. S. Moskvitina, Y. V. Kononova, I. G. Korobitsyn, M. Y. Kartashov, O. Y. Tyuten?kov, E. V. Protopopova, V. N. Romanenko, E. V. Chausov, S. I. Gashkov, S. N. Konovalova, S. S. Moskvitin, N. L. Tupota, A. O. Sementsova, V. A. Ternovoi and V. B. Loktev	2014	Surveillance of tick-borne encephalitis virus in wild birds and ticks in Tomsk city and its suburbs (Western Siberia)	Ticks and Tick-borne Diseases	5	2	145-151
257	Tickborne encephalitis virus	Parus major	T. P. Mikryukova, N. S. Moskvitina, Y. V. Kononova, I. G. Korobitsyn, M. Y. Kartashov, O. Y. Tyuten?kov, E. V. Protopopova, V. N. Romanenko, E. V. Chausov, S. I. Gashkov, S. N. Konovalova, S. S. Moskvitin, N. L. Tupota, A. O. Sementsova, V. A. Ternovoi and V. B. Loktev	2014	Surveillance of tick-borne encephalitis virus in wild birds and ticks in Tomsk city and its suburbs (Western Siberia)	Ticks and Tick-borne Diseases	5	2	145-151
258	Tickborne encephalitis virus	Parus montanus	T. P. Mikryukova, N. S. Moskvitina, Y. V. Kononova, I. G. Korobitsyn, M. Y. Kartashov, O. Y. Tyuten?kov, E. V. Protopopova, V. N. Romanenko, E. V. Chausov, S. I. Gashkov, S. N. Konovalova, S. S. Moskvitin, N. L. Tupota, A. O. Sementsova, V. A. Ternovoi and V. B. Loktev	2014	Surveillance of tick-borne encephalitis virus in wild birds and ticks in Tomsk city and its suburbs (Western Siberia)	Ticks and Tick-borne Diseases	5	2	145-151
259	Tickborne encephalitis virus	Passer montanus	T. P. Mikryukova, N. S. Moskvitina, Y. V. Kononova, I. G. Korobitsyn, M. Y. Kartashov, O. Y. Tyuten?kov, E. V. Protopopova, V. N. Romanenko, E. V. Chausov, S. I. Gashkov, S. N. Konovalova, S. S. Moskvitin, N. L. Tupota, A. O. Sementsova, V. A. Ternovoi and V. B. Loktev	2014	Surveillance of tick-borne encephalitis virus in wild birds and ticks in Tomsk city and its suburbs (Western Siberia)	Ticks and Tick-borne Diseases	5	2	145-151
260	Tickborne encephalitis virus	Phoenicurus phoenicurus	T. P. Mikryukova, N. S. Moskvitina, Y. V. Kononova, I. G. Korobitsyn, M. Y. Kartashov, O. Y. Tyuten?kov, E. V. Protopopova, V. N. Romanenko, E. V. Chausov, S. I. Gashkov, S. N. Konovalova, S. S. Moskvitin, N. L. Tupota, A. O. Sementsova, V. A. Ternovoi and V. B. Loktev	2014	Surveillance of tick-borne encephalitis virus in wild birds and ticks in Tomsk city and its suburbs (Western Siberia)	Ticks and Tick-borne Diseases	5	2	145-151
261	Tickborne encephalitis virus	Phylloscopus collybita	T. P. Mikryukova, N. S. Moskvitina, Y. V. Kononova, I. G. Korobitsyn, M. Y. Kartashov, O. Y. Tyuten?kov, E. V. Protopopova, V. N. Romanenko, E. V. Chausov, S. I. Gashkov, S. N. Konovalova, S. S. Moskvitin, N. L. Tupota, A. O. Sementsova, V. A. Ternovoi and V. B. Loktev	2014	Surveillance of tick-borne encephalitis virus in wild birds and ticks in Tomsk city and its suburbs (Western Siberia)	Ticks and Tick-borne Diseases	5	2	145-151
262	Tickborne encephalitis virus	Phylloscopus proregulus	T. P. Mikryukova, N. S. Moskvitina, Y. V. Kononova, I. G. Korobitsyn, M. Y. Kartashov, O. Y. Tyuten?kov, E. V. Protopopova, V. N. Romanenko, E. V. Chausov, S. I. Gashkov, S. N. Konovalova, S. S. Moskvitin, N. L. Tupota, A. O. Sementsova, V. A. Ternovoi and V. B. Loktev	2014	Surveillance of tick-borne encephalitis virus in wild birds and ticks in Tomsk city and its suburbs (Western Siberia)	Ticks and Tick-borne Diseases	5	2	145-151
263	Tickborne encephalitis virus	Phylloscopus trochilus	T. P. Mikryukova, N. S. Moskvitina, Y. V. Kononova, I. G. Korobitsyn, M. Y. Kartashov, O. Y. Tyuten?kov, E. V. Protopopova, V. N. Romanenko, E. V. Chausov, S. I. Gashkov, S. N. Konovalova, S. S. Moskvitin, N. L. Tupota, A. O. Sementsova, V. A. Ternovoi and V. B. Loktev	2014	Surveillance of tick-borne encephalitis virus in wild birds and ticks in Tomsk city and its suburbs (Western Siberia)	Ticks and Tick-borne Diseases	5	2	145-151
265	Tickborne encephalitis virus	Pyrrhula pyrrhula	T. P. Mikryukova, N. S. Moskvitina, Y. V. Kononova, I. G. Korobitsyn, M. Y. Kartashov, O. Y. Tyuten?kov, E. V. Protopopova, V. N. Romanenko, E. V. Chausov, S. I. Gashkov, S. N. Konovalova, S. S. Moskvitin, N. L. Tupota, A. O. Sementsova, V. A. Ternovoi and V. B. Loktev	2014	Surveillance of tick-borne encephalitis virus in wild birds and ticks in Tomsk city and its suburbs (Western Siberia)	Ticks and Tick-borne Diseases	5	2	145-151
266	Tickborne encephalitis virus	Riparia riparia	T. P. Mikryukova, N. S. Moskvitina, Y. V. Kononova, I. G. Korobitsyn, M. Y. Kartashov, O. Y. Tyuten?kov, E. V. Protopopova, V. N. Romanenko, E. V. Chausov, S. I. Gashkov, S. N. Konovalova, S. S. Moskvitin, N. L. Tupota, A. O. Sementsova, V. A. Ternovoi and V. B. Loktev	2014	Surveillance of tick-borne encephalitis virus in wild birds and ticks in Tomsk city and its suburbs (Western Siberia)	Ticks and Tick-borne Diseases	5	2	145-151
269	Tickborne encephalitis virus	Sitta europaea	T. P. Mikryukova, N. S. Moskvitina, Y. V. Kononova, I. G. Korobitsyn, M. Y. Kartashov, O. Y. Tyuten?kov, E. V. Protopopova, V. N. Romanenko, E. V. Chausov, S. I. Gashkov, S. N. Konovalova, S. S. Moskvitin, N. L. Tupota, A. O. Sementsova, V. A. Ternovoi and V. B. Loktev	2014	Surveillance of tick-borne encephalitis virus in wild birds and ticks in Tomsk city and its suburbs (Western Siberia)	Ticks and Tick-borne Diseases	5	2	145-151
271	Tickborne encephalitis virus	Spatula clypeata	T. P. Mikryukova, N. S. Moskvitina, Y. V. Kononova, I. G. Korobitsyn, M. Y. Kartashov, O. Y. Tyuten?kov, E. V. Protopopova, V. N. Romanenko, E. V. Chausov, S. I. Gashkov, S. N. Konovalova, S. S. Moskvitin, N. L. Tupota, A. O. Sementsova, V. A. Ternovoi and V. B. Loktev	2014	Surveillance of tick-borne encephalitis virus in wild birds and ticks in Tomsk city and its suburbs (Western Siberia)	Ticks and Tick-borne Diseases	5	2	145-151
275	Tickborne encephalitis virus	Sylvia curruca	T. P. Mikryukova, N. S. Moskvitina, Y. V. Kononova, I. G. Korobitsyn, M. Y. Kartashov, O. Y. Tyuten?kov, E. V. Protopopova, V. N. Romanenko, E. V. Chausov, S. I. Gashkov, S. N. Konovalova, S. S. Moskvitin, N. L. Tupota, A. O. Sementsova, V. A. Ternovoi and V. B. Loktev	2014	Surveillance of tick-borne encephalitis virus in wild birds and ticks in Tomsk city and its suburbs (Western Siberia)	Ticks and Tick-borne Diseases	5	2	145-151
281	Tickborne encephalitis virus	Vanellus vanellus	T. P. Mikryukova, N. S. Moskvitina, Y. V. Kononova, I. G. Korobitsyn, M. Y. Kartashov, O. Y. Tyuten?kov, E. V. Protopopova, V. N. Romanenko, E. V. Chausov, S. I. Gashkov, S. N. Konovalova, S. S. Moskvitin, N. L. Tupota, A. O. Sementsova, V. A. Ternovoi and V. B. Loktev	2014	Surveillance of tick-borne encephalitis virus in wild birds and ticks in Tomsk city and its suburbs (Western Siberia)	Ticks and Tick-borne Diseases	5	2	145-151
252	Tickborne encephalitis virus	Myodes rufocanus	T. Takeda, T. Ito, M. Osada, K. Takahashi and I. Takashima	1999	Isolation of tick-borne encephalitis virus from wild rodents and a seroepizootiologic survey in Hokkaido, Japan	American Journal of Tropical Medicine and Hygiene	60	2	287-291
243	Tickborne encephalitis virus	Macaca sylvanus	V. A. Demenev, S. Gaidamovich, I. G. Roslaia, V. R. Obukhova and A. I. Koninskaia	1987	[Isolation of strains of Negishi virus in Khabarovsk Territory]	Vopr Virusol	32	1	105-8
255	Tickborne encephalitis virus	Ovis orientalis	Z. Bago, B. Bauder, J. Kolodziejek, N. Nowotny and H. Weissenbock	2002	Tickborne encephalitis in a mouflon (Ovis ammon musimon)	Vet Rec	150	7	218-20
199	Tickborne encephalitis virus	Accipiter gentilis	Z. Hubalek and I. Rudolf	2012	Tick-borne viruses in Europe	Parasitol Res	111	1	9-36
204	Tickborne encephalitis virus	Anthus trivialis	Z. Hubalek and I. Rudolf	2012	Tick-borne viruses in Europe	Parasitol Res	111	1	9-36
213	Tickborne encephalitis virus	Bonasa bonasia	Z. Hubalek and I. Rudolf	2012	Tick-borne viruses in Europe	Parasitol Res	111	1	9-36
220	Tickborne encephalitis virus	Carduelis flammea	Z. Hubalek and I. Rudolf	2012	Tick-borne viruses in Europe	Parasitol Res	111	1	9-36
224	Tickborne encephalitis virus	Clangula hyemalis	Z. Hubalek and I. Rudolf	2012	Tick-borne viruses in Europe	Parasitol Res	111	1	9-36
226	Tickborne encephalitis virus	Corvus corone	Z. Hubalek and I. Rudolf	2012	Tick-borne viruses in Europe	Parasitol Res	111	1	9-36
227	Tickborne encephalitis virus	Corvus monedula	Z. Hubalek and I. Rudolf	2012	Tick-borne viruses in Europe	Parasitol Res	111	1	9-36
228	Tickborne encephalitis virus	Crex crex	Z. Hubalek and I. Rudolf	2012	Tick-borne viruses in Europe	Parasitol Res	111	1	9-36
231	Tickborne encephalitis virus	Emberiza fucata	Z. Hubalek and I. Rudolf	2012	Tick-borne viruses in Europe	Parasitol Res	111	1	9-36
233	Tickborne encephalitis virus	Fringilla coelebs	Z. Hubalek and I. Rudolf	2012	Tick-borne viruses in Europe	Parasitol Res	111	1	9-36
234	Tickborne encephalitis virus	Fringilla montifringilla	Z. Hubalek and I. Rudolf	2012	Tick-borne viruses in Europe	Parasitol Res	111	1	9-36
235	Tickborne encephalitis virus	Fulica atra	Z. Hubalek and I. Rudolf	2012	Tick-borne viruses in Europe	Parasitol Res	111	1	9-36
236	Tickborne encephalitis virus	Jynx torquilla	Z. Hubalek and I. Rudolf	2012	Tick-borne viruses in Europe	Parasitol Res	111	1	9-36
238	Tickborne encephalitis virus	Lanius collurio	Z. Hubalek and I. Rudolf	2012	Tick-borne viruses in Europe	Parasitol Res	111	1	9-36
239	Tickborne encephalitis virus	Lanius cristatus	Z. Hubalek and I. Rudolf	2012	Tick-borne viruses in Europe	Parasitol Res	111	1	9-36
240	Tickborne encephalitis virus	Loxia curvirostra	Z. Hubalek and I. Rudolf	2012	Tick-borne viruses in Europe	Parasitol Res	111	1	9-36
244	Tickborne encephalitis virus	Melanitta fusca	Z. Hubalek and I. Rudolf	2012	Tick-borne viruses in Europe	Parasitol Res	111	1	9-36
249	Tickborne encephalitis virus	Motacilla alba	Z. Hubalek and I. Rudolf	2012	Tick-borne viruses in Europe	Parasitol Res	111	1	9-36
250	Tickborne encephalitis virus	Motacilla flava	Z. Hubalek and I. Rudolf	2012	Tick-borne viruses in Europe	Parasitol Res	111	1	9-36
264	Tickborne encephalitis virus	Pica pica	Z. Hubalek and I. Rudolf	2012	Tick-borne viruses in Europe	Parasitol Res	111	1	9-36
268	Tickborne encephalitis virus	Scolopax rusticola	Z. Hubalek and I. Rudolf	2012	Tick-borne viruses in Europe	Parasitol Res	111	1	9-36
272	Tickborne encephalitis virus	Spatula querquedula	Z. Hubalek and I. Rudolf	2012	Tick-borne viruses in Europe	Parasitol Res	111	1	9-36
273	Tickborne encephalitis virus	Sturnus vulgaris	Z. Hubalek and I. Rudolf	2012	Tick-borne viruses in Europe	Parasitol Res	111	1	9-36
276	Tickborne encephalitis virus	Troglodytes troglodytes	Z. Hubalek and I. Rudolf	2012	Tick-borne viruses in Europe	Parasitol Res	111	1	9-36
277	Tickborne encephalitis virus	Turdus iliacus	Z. Hubalek and I. Rudolf	2012	Tick-borne viruses in Europe	Parasitol Res	111	1	9-36
278	Tickborne encephalitis virus	Turdus pallidus	Z. Hubalek and I. Rudolf	2012	Tick-borne viruses in Europe	Parasitol Res	111	1	9-36
279	Tickborne encephalitis virus	Turdus pilaris	Z. Hubalek and I. Rudolf	2012	Tick-borne viruses in Europe	Parasitol Res	111	1	9-36
280	Tickborne encephalitis virus	Turdus ruficollis	Z. Hubalek and I. Rudolf	2012	Tick-borne viruses in Europe	Parasitol Res	111	1	9-36
282	Uganda S virus	Arvicanthis niloticus	G. E. Kemp, O. R. Causey, H. W. Setzer and D. L. Moore	1974	Isolation of viruses from wild mammals in West Africa, 1966-1970	J Wildl Dis	10	3	279-93
283	Uganda S virus	Cricetomys gambianus	G. E. Kemp, O. R. Causey, H. W. Setzer and D. L. Moore	1974	Isolation of viruses from wild mammals in West Africa, 1966-1970	J Wildl Dis	10	3	279-93
284	Uganda S virus	Mastomys natalensis	G. E. Kemp, O. R. Causey, H. W. Setzer and D. L. Moore	1974	Isolation of viruses from wild mammals in West Africa, 1966-1970	J Wildl Dis	10	3	279-93
285	Uganda S virus	Saxicola rubetra	G. Grard, G. Moureau, R. N. Charrel, E. C. Holmes, E. A. Gould and X. de Lamballerie	2010	Genomics and evolution of Aedes-borne flaviviruses	J Gen Virol	91	Pt 1	87-94
282	Uganda S virus	Arvicanthis niloticus	N. A. Prow, C. S. Tan, W. Wang, J. Hobson-Peters, L. Kidd, A. Barton, J. Wright, R. A. Hall and H. Bielefeldt-Ohmann	2013	Natural exposure of horses to mosquito-borne flaviviruses in south-east Queensland, Australia	Int J Environ Res Public Health	10	9	4432-43
283	Uganda S virus	Cricetomys gambianus	N. A. Prow, C. S. Tan, W. Wang, J. Hobson-Peters, L. Kidd, A. Barton, J. Wright, R. A. Hall and H. Bielefeldt-Ohmann	2013	Natural exposure of horses to mosquito-borne flaviviruses in south-east Queensland, Australia	Int J Environ Res Public Health	10	9	4432-43
284	Uganda S virus	Mastomys natalensis	N. A. Prow, C. S. Tan, W. Wang, J. Hobson-Peters, L. Kidd, A. Barton, J. Wright, R. A. Hall and H. Bielefeldt-Ohmann	2013	Natural exposure of horses to mosquito-borne flaviviruses in south-east Queensland, Australia	Int J Environ Res Public Health	10	9	4432-43
290	Usutu virus	Andropadus virens	CDC Arbocat		CDC Arbocat
294	Usutu virus	Bycanistes sharpii	CDC Arbocat		CDC Arbocat
332	Usutu virus	Praomys sp	CDC Arbocat		CDC Arbocat
346	Usutu virus	Turdus libonyanus	CDC Arbocat		CDC Arbocat
307	Usutu virus	Equus caballus	D. Lupulovic, M. A. Martin-Acebes, S. Lazic, J. Alonso-Padilla, A. B. Blazquez, E. Escribano-Romero, T. Petrovic and J. C. Saiz	2011	First serological evidence of West Nile virus activity in horses in Serbia	Vector Borne Zoonotic Dis	11	9	1303-5
323	Usutu virus	Parus major	GenBank		EF078295
335	Usutu virus	Sitta europaea	GenBank		EF078296
347	Usutu virus	Turdus merula	GenBank		EF393681
287	Usutu virus	Aegolius funereus	H. W. Steinmetz, T. Bakonyi, H. Weissenbock, J. M. Hatt, U. Eulenberger, N. Robert, R. Hoop and N. Nowotny	2011	Emergence and establishment of Usutu virus infection in wild and captive avian species in and around Zurich, Switzerland--genomic and pathologic comparison to other central European outbreaks	Vet Microbiol	148	2-4	207-12
297	Usutu virus	Carduelis chloris	H. W. Steinmetz, T. Bakonyi, H. Weissenbock, J. M. Hatt, U. Eulenberger, N. Robert, R. Hoop and N. Nowotny	2011	Emergence and establishment of Usutu virus infection in wild and captive avian species in and around Zurich, Switzerland--genomic and pathologic comparison to other central European outbreaks	Vet Microbiol	148	2-4	207-12
308	Usutu virus	Erithacus rubecula	H. W. Steinmetz, T. Bakonyi, H. Weissenbock, J. M. Hatt, U. Eulenberger, N. Robert, R. Hoop and N. Nowotny	2011	Emergence and establishment of Usutu virus infection in wild and captive avian species in and around Zurich, Switzerland--genomic and pathologic comparison to other central European outbreaks	Vet Microbiol	148	2-4	207-12
314	Usutu virus	Glaucidium passerinum	H. W. Steinmetz, T. Bakonyi, H. Weissenbock, J. M. Hatt, U. Eulenberger, N. Robert, R. Hoop and N. Nowotny	2011	Emergence and establishment of Usutu virus infection in wild and captive avian species in and around Zurich, Switzerland--genomic and pathologic comparison to other central European outbreaks	Vet Microbiol	148	2-4	207-12
341	Usutu virus	Surnia ulula	H. W. Steinmetz, T. Bakonyi, H. Weissenbock, J. M. Hatt, U. Eulenberger, N. Robert, R. Hoop and N. Nowotny	2011	Emergence and establishment of Usutu virus infection in wild and captive avian species in and around Zurich, Switzerland--genomic and pathologic comparison to other central European outbreaks	Vet Microbiol	148	2-4	207-12
301	Usutu virus	Corvus corone	H. Weissenbock, T. Bakonyi, G. Rossi, P. Mani and N. Nowotny	2013	Usutu virus, Italy, 1996	Emerg Infect Dis	19	2	274-7
316	Usutu virus	Hirundo rustica	J. M. Medlock, K. R. Snow and S. Leach	2007	Possible ecology and epidemiology of medically important mosquito-borne arboviruses in Great Britain	Epidemiol Infect	135	3	466-82
322	Usutu virus	Parus caeruleus	J. M. Medlock, K. R. Snow and S. Leach	2007	Possible ecology and epidemiology of medically important mosquito-borne arboviruses in Great Britain	Epidemiol Infect	135	3	466-82
338	Usutu virus	Strix nebulosa	J. M. Medlock, K. R. Snow and S. Leach	2007	Possible ecology and epidemiology of medically important mosquito-borne arboviruses in Great Britain	Epidemiol Infect	135	3	466-82
291	Usutu virus	Ardea cinerea	M. Calzolari, P. Bonilauri, R. Bellini, A. Albieri, F. Defilippo, M. Tamba, M. Tassinari, A. Gelati, P. Cordioli, P. Angelini and M. Dottori	2013	Usutu virus persistence and West Nile virus inactivity in the Emilia-Romagna region (Italy) in 2011	PLoS One	8	5	e63978
300	Usutu virus	Clanga clanga	M. Calzolari, P. Bonilauri, R. Bellini, A. Albieri, F. Defilippo, M. Tamba, M. Tassinari, A. Gelati, P. Cordioli, P. Angelini and M. Dottori	2013	Usutu virus persistence and West Nile virus inactivity in the Emilia-Romagna region (Italy) in 2011	PLoS One	8	5	e63978
318	Usutu virus	Larus michahellis	M. Calzolari, P. Bonilauri, R. Bellini, A. Albieri, F. Defilippo, M. Tamba, M. Tassinari, A. Gelati, P. Cordioli, P. Angelini and M. Dottori	2013	Usutu virus persistence and West Nile virus inactivity in the Emilia-Romagna region (Italy) in 2011	PLoS One	8	5	e63978
320	Usutu virus	Merops apiaster	M. Calzolari, P. Bonilauri, R. Bellini, A. Albieri, F. Defilippo, M. Tamba, M. Tassinari, A. Gelati, P. Cordioli, P. Angelini and M. Dottori	2013	Usutu virus persistence and West Nile virus inactivity in the Emilia-Romagna region (Italy) in 2011	PLoS One	8	5	e63978
324	Usutu virus	Passer domesticus	M. Calzolari, P. Bonilauri, R. Bellini, A. Albieri, F. Defilippo, M. Tamba, M. Tassinari, A. Gelati, P. Cordioli, P. Angelini and M. Dottori	2013	Usutu virus persistence and West Nile virus inactivity in the Emilia-Romagna region (Italy) in 2011	PLoS One	8	5	e63978
330	Usutu virus	Picus viridis	M. Calzolari, P. Bonilauri, R. Bellini, A. Albieri, F. Defilippo, M. Tamba, M. Tassinari, A. Gelati, P. Cordioli, P. Angelini and M. Dottori	2013	Usutu virus persistence and West Nile virus inactivity in the Emilia-Romagna region (Italy) in 2011	PLoS One	8	5	e63978
336	Usutu virus	Streptopelia decaocto	M. Calzolari, P. Bonilauri, R. Bellini, A. Albieri, F. Defilippo, M. Tamba, M. Tassinari, A. Gelati, P. Cordioli, P. Angelini and M. Dottori	2013	Usutu virus persistence and West Nile virus inactivity in the Emilia-Romagna region (Italy) in 2011	PLoS One	8	5	e63978
333	Usutu virus	Pyrrhula pyrrhula	M. M. Garigliany, D. Marlier, K. Tenner-Racz, M. Eiden, D. Cassart, F. Gandar, M. Beer, J. Schmidt-Chanasit and D. Desmecht	2014	Detection of Usutu virus in a bullfinch (Pyrrhula pyrrhula) and a great spotted woodpecker (Dendrocopos major) in north-west Europe	Vet J	199	1	191-3
304	Usutu virus	Dendrocopos major	M. M. Garigliany, D. Marlier, K. Tenner-Racz, M. Eiden, D. Cassart, F. Gandar, M. Beer, J. Schmidt-Chanasit and D. Desmecht	2014	Detection of Usutu virus in a bullfinch (Pyrrhula pyrrhula) and a great spotted woodpecker (Dendrocopos major) in north-west Europe	Vet J	199	1	191-3
313	Usutu virus	Garrulus glandarius	M. Tamba, P. Bonilauri, R. Bellini, M. Calzolari, A. Albieri, V. Sambri, M. Dottori and P. Angelini	2011	Detection of Usutu virus within a West Nile virus surveillance program in Northern Italy	Vector Borne Zoonotic Dis	11	5	551-7
329	Usutu virus	Pica pica	M. Tamba, P. Bonilauri, R. Bellini, M. Calzolari, A. Albieri, V. Sambri, M. Dottori and P. Angelini	2011	Detection of Usutu virus within a West Nile virus surveillance program in Northern Italy	Vector Borne Zoonotic Dis	11	5	551-7
340	Usutu virus	Sturnus vulgaris	M. Tamba, P. Bonilauri, R. Bellini, M. Calzolari, A. Albieri, V. Sambri, M. Dottori and P. Angelini	2011	Detection of Usutu virus within a West Nile virus surveillance program in Northern Italy	Vector Borne Zoonotic Dis	11	5	551-7
312	Usutu virus	Gallus gallus	R. Lelli, G. Savini, L. Teodori, G. Filipponi, A. Di Gennaro, A. Leone, L. Di Gialleonardo, L. Venturi and V. Caporale	2008	Serological evidence of USUTU virus occurrence in north-eastern Italy	Zoonoses Public Health	55	7	361-7
298	Usutu virus	Ciconia ciconia	S. Linke, M. Niedrig, A. Kaiser, H. Ellerbrok, K. Muller, T. Muller, F. J. Conraths, R. U. Muhle, D. Schmidt, U. Koppen, F. Bairlein, P. Berthold and G. Pauli	2007	Serologic evidence of West Nile virus infections in wild birds captured in Germany	Am J Trop Med Hyg	77	2	358-64
321	Usutu virus	Pandion haliaetus	S. Linke, M. Niedrig, A. Kaiser, H. Ellerbrok, K. Muller, T. Muller, F. J. Conraths, R. U. Muhle, D. Schmidt, U. Koppen, F. Bairlein, P. Berthold and G. Pauli	2007	Serologic evidence of West Nile virus infections in wild birds captured in Germany	Am J Trop Med Hyg	77	2	358-64
328	Usutu virus	Phoenicurus phoenicurus	S. Linke, M. Niedrig, A. Kaiser, H. Ellerbrok, K. Muller, T. Muller, F. J. Conraths, R. U. Muhle, D. Schmidt, U. Koppen, F. Bairlein, P. Berthold and G. Pauli	2007	Serologic evidence of West Nile virus infections in wild birds captured in Germany	Am J Trop Med Hyg	77	2	358-64
306	Usutu virus	Equus asinus	T. Ben Hassine, F. De Massis, P. Calistri, G. Savini, B. BelHaj Mohamed, A. Ranen, A. Di Gennaro, S. Sghaier and S. Hammami	2014	First Detection of Co?circulation of West Nile and Usutu Viruses in Equids in the South?west of Tunisia	Transboundary and emerging diseases	61	5	385-389
286	Usutu virus	Acrocephalus scirpaceus	T. Meister, H. Lussy, T. Bakonyi, S. Sikutova, I. Rudolf, W. Vogl, H. Winkler, H. Frey, Z. Hubalek, N. Nowotny and H. Weissenbock	2008	Serological evidence of continuing high Usutu virus (Flaviviridae) activity and establishment of herd immunity in wild birds in Austria	Vet Microbiol	127	3-4	237-48
293	Usutu virus	Bubo bubo	T. Meister, H. Lussy, T. Bakonyi, S. Sikutova, I. Rudolf, W. Vogl, H. Winkler, H. Frey, Z. Hubalek, N. Nowotny and H. Weissenbock	2008	Serological evidence of continuing high Usutu virus (Flaviviridae) activity and establishment of herd immunity in wild birds in Austria	Vet Microbiol	127	3-4	237-48
295	Usutu virus	Capra hircus	T. Meister, H. Lussy, T. Bakonyi, S. Sikutova, I. Rudolf, W. Vogl, H. Winkler, H. Frey, Z. Hubalek, N. Nowotny and H. Weissenbock	2008	Serological evidence of continuing high Usutu virus (Flaviviridae) activity and establishment of herd immunity in wild birds in Austria	Vet Microbiol	127	3-4	237-48
299	Usutu virus	Circus aeruginosus	T. Meister, H. Lussy, T. Bakonyi, S. Sikutova, I. Rudolf, W. Vogl, H. Winkler, H. Frey, Z. Hubalek, N. Nowotny and H. Weissenbock	2008	Serological evidence of continuing high Usutu virus (Flaviviridae) activity and establishment of herd immunity in wild birds in Austria	Vet Microbiol	127	3-4	237-48
302	Usutu virus	Corvus monedula	T. Meister, H. Lussy, T. Bakonyi, S. Sikutova, I. Rudolf, W. Vogl, H. Winkler, H. Frey, Z. Hubalek, N. Nowotny and H. Weissenbock	2008	Serological evidence of continuing high Usutu virus (Flaviviridae) activity and establishment of herd immunity in wild birds in Austria	Vet Microbiol	127	3-4	237-48
303	Usutu virus	Delichon urbicum	T. Meister, H. Lussy, T. Bakonyi, S. Sikutova, I. Rudolf, W. Vogl, H. Winkler, H. Frey, Z. Hubalek, N. Nowotny and H. Weissenbock	2008	Serological evidence of continuing high Usutu virus (Flaviviridae) activity and establishment of herd immunity in wild birds in Austria	Vet Microbiol	127	3-4	237-48
305	Usutu virus	Emberiza schoeniclus	T. Meister, H. Lussy, T. Bakonyi, S. Sikutova, I. Rudolf, W. Vogl, H. Winkler, H. Frey, Z. Hubalek, N. Nowotny and H. Weissenbock	2008	Serological evidence of continuing high Usutu virus (Flaviviridae) activity and establishment of herd immunity in wild birds in Austria	Vet Microbiol	127	3-4	237-48
309	Usutu virus	Falco tinnunculus	T. Meister, H. Lussy, T. Bakonyi, S. Sikutova, I. Rudolf, W. Vogl, H. Winkler, H. Frey, Z. Hubalek, N. Nowotny and H. Weissenbock	2008	Serological evidence of continuing high Usutu virus (Flaviviridae) activity and establishment of herd immunity in wild birds in Austria	Vet Microbiol	127	3-4	237-48
310	Usutu virus	Ficedula hypoleuca	T. Meister, H. Lussy, T. Bakonyi, S. Sikutova, I. Rudolf, W. Vogl, H. Winkler, H. Frey, Z. Hubalek, N. Nowotny and H. Weissenbock	2008	Serological evidence of continuing high Usutu virus (Flaviviridae) activity and establishment of herd immunity in wild birds in Austria	Vet Microbiol	127	3-4	237-48
315	Usutu virus	Gypaetus barbatus	T. Meister, H. Lussy, T. Bakonyi, S. Sikutova, I. Rudolf, W. Vogl, H. Winkler, H. Frey, Z. Hubalek, N. Nowotny and H. Weissenbock	2008	Serological evidence of continuing high Usutu virus (Flaviviridae) activity and establishment of herd immunity in wild birds in Austria	Vet Microbiol	127	3-4	237-48
325	Usutu virus	Pavo cristatus	T. Meister, H. Lussy, T. Bakonyi, S. Sikutova, I. Rudolf, W. Vogl, H. Winkler, H. Frey, Z. Hubalek, N. Nowotny and H. Weissenbock	2008	Serological evidence of continuing high Usutu virus (Flaviviridae) activity and establishment of herd immunity in wild birds in Austria	Vet Microbiol	127	3-4	237-48
326	Usutu virus	Phasianus colchicus	T. Meister, H. Lussy, T. Bakonyi, S. Sikutova, I. Rudolf, W. Vogl, H. Winkler, H. Frey, Z. Hubalek, N. Nowotny and H. Weissenbock	2008	Serological evidence of continuing high Usutu virus (Flaviviridae) activity and establishment of herd immunity in wild birds in Austria	Vet Microbiol	127	3-4	237-48
327	Usutu virus	Phoenicurus ochruros	T. Meister, H. Lussy, T. Bakonyi, S. Sikutova, I. Rudolf, W. Vogl, H. Winkler, H. Frey, Z. Hubalek, N. Nowotny and H. Weissenbock	2008	Serological evidence of continuing high Usutu virus (Flaviviridae) activity and establishment of herd immunity in wild birds in Austria	Vet Microbiol	127	3-4	237-48
337	Usutu virus	Strix aluco	T. Meister, H. Lussy, T. Bakonyi, S. Sikutova, I. Rudolf, W. Vogl, H. Winkler, H. Frey, Z. Hubalek, N. Nowotny and H. Weissenbock	2008	Serological evidence of continuing high Usutu virus (Flaviviridae) activity and establishment of herd immunity in wild birds in Austria	Vet Microbiol	127	3-4	237-48
339	Usutu virus	Strix uralensis	T. Meister, H. Lussy, T. Bakonyi, S. Sikutova, I. Rudolf, W. Vogl, H. Winkler, H. Frey, Z. Hubalek, N. Nowotny and H. Weissenbock	2008	Serological evidence of continuing high Usutu virus (Flaviviridae) activity and establishment of herd immunity in wild birds in Austria	Vet Microbiol	127	3-4	237-48
342	Usutu virus	Sylvia atricapilla	T. Meister, H. Lussy, T. Bakonyi, S. Sikutova, I. Rudolf, W. Vogl, H. Winkler, H. Frey, Z. Hubalek, N. Nowotny and H. Weissenbock	2008	Serological evidence of continuing high Usutu virus (Flaviviridae) activity and establishment of herd immunity in wild birds in Austria	Vet Microbiol	127	3-4	237-48
343	Usutu virus	Sylvia borin	T. Meister, H. Lussy, T. Bakonyi, S. Sikutova, I. Rudolf, W. Vogl, H. Winkler, H. Frey, Z. Hubalek, N. Nowotny and H. Weissenbock	2008	Serological evidence of continuing high Usutu virus (Flaviviridae) activity and establishment of herd immunity in wild birds in Austria	Vet Microbiol	127	3-4	237-48
344	Usutu virus	Sylvia communis	T. Meister, H. Lussy, T. Bakonyi, S. Sikutova, I. Rudolf, W. Vogl, H. Winkler, H. Frey, Z. Hubalek, N. Nowotny and H. Weissenbock	2008	Serological evidence of continuing high Usutu virus (Flaviviridae) activity and establishment of herd immunity in wild birds in Austria	Vet Microbiol	127	3-4	237-48
345	Usutu virus	Sylvia curruca	T. Meister, H. Lussy, T. Bakonyi, S. Sikutova, I. Rudolf, W. Vogl, H. Winkler, H. Frey, Z. Hubalek, N. Nowotny and H. Weissenbock	2008	Serological evidence of continuing high Usutu virus (Flaviviridae) activity and establishment of herd immunity in wild birds in Austria	Vet Microbiol	127	3-4	237-48
350	Usutu virus	Tyto alba	T. Meister, H. Lussy, T. Bakonyi, S. Sikutova, I. Rudolf, W. Vogl, H. Winkler, H. Frey, Z. Hubalek, N. Nowotny and H. Weissenbock	2008	Serological evidence of continuing high Usutu virus (Flaviviridae) activity and establishment of herd immunity in wild birds in Austria	Vet Microbiol	127	3-4	237-48
288	Usutu virus	Alcedo atthis	U. Ziegler, H. Jöst, K. Müller, D. Fischer, M. Rinder, D. T. Tietze, K.-J. Danner, N. Becker, J. Skuballa and H.-P. Hamann	2015	Epidemic spread of Usutu virus in Southwest Germany in 2011 to 2013 and monitoring of wild birds for Usutu and West Nile viruses	Vector-Borne and Zoonotic Diseases	15	8	481-488
317	Usutu virus	Larosterna inca	U. Ziegler, H. Jöst, K. Müller, D. Fischer, M. Rinder, D. T. Tietze, K.-J. Danner, N. Becker, J. Skuballa and H.-P. Hamann	2015	Epidemic spread of Usutu virus in Southwest Germany in 2011 to 2013 and monitoring of wild birds for Usutu and West Nile viruses	Vector-Borne and Zoonotic Diseases	15	8	481-488
334	Usutu virus	Serinus canaria	U. Ziegler, H. Jöst, K. Müller, D. Fischer, M. Rinder, D. T. Tietze, K.-J. Danner, N. Becker, J. Skuballa and H.-P. Hamann	2015	Epidemic spread of Usutu virus in Southwest Germany in 2011 to 2013 and monitoring of wild birds for Usutu and West Nile viruses	Vector-Borne and Zoonotic Diseases	15	8	481-488
349	Usutu virus	Turdus sp	U. Ziegler, H. Jöst, K. Müller, D. Fischer, M. Rinder, D. T. Tietze, K.-J. Danner, N. Becker, J. Skuballa and H.-P. Hamann	2015	Epidemic spread of Usutu virus in Southwest Germany in 2011 to 2013 and monitoring of wild birds for Usutu and West Nile viruses	Vector-Borne and Zoonotic Diseases	15	8	481-488
289	Usutu virus	Alectoris rufa	ViPR		ViPR
292	Usutu virus	Asio otus	ViPR		ViPR
296	Usutu virus	Caprimulgus europaeus	ViPR		ViPR
331	Usutu virus	Pipistrellus pipistrellus	ViPR		ViPR
348	Usutu virus	Turdus philomelos	ViPR		ViPR
319	Usutu virus	Larus ridibundus	Z. Hubalek, E. Wegner, J. Halouzka, P. Tryjanowski, L. Jerzak, S. Sikutova, I. Rudolf, A. G. Kruszewicz, Z. Jaworski and R. Wlodarczyk	2008	Serologic survey of potential vertebrate hosts for West Nile virus in Poland	Viral Immunol	21	2	247-53
311	Usutu virus	Fulica atra	Z. Hubalek, J. Halouzka, Z. Juricova, S. Sikutova, I. Rudolf, M. Honza, J. Jankova, J. Chytil, F. Marec and J. Sitko	2008	Serologic survey of birds for West Nile flavivirus in southern Moravia (Czech Republic)	Vector Borne Zoonotic Dis	8	5	659-66
352	Wesselsbron virus	Equus caballus	GenBank		JN226805
351	Wesselsbron virus	Desmodillus auricularis	GenBank		JX423783
353	Wesselsbron virus	Ovis aries	GenBank		JX423789
360	West Nile virus	Acrocephalus schoenobaenus	A. Buckley, A. Dawson, S. R. Moss, S. A. Hinsley, P. E. Bellamy and E. A. Gould	2003	Serological evidence of West Nile virus, Usutu virus and Sindbis virus infection of birds in the UK	J Gen Virol	84	Pt 10	2807-17
361	West Nile virus	Acrocephalus scirpaceus	A. Buckley, A. Dawson, S. R. Moss, S. A. Hinsley, P. E. Bellamy and E. A. Gould	2003	Serological evidence of West Nile virus, Usutu virus and Sindbis virus infection of birds in the UK	J Gen Virol	84	Pt 10	2807-17
373	West Nile virus	Anthus pratensis	A. Buckley, A. Dawson, S. R. Moss, S. A. Hinsley, P. E. Bellamy and E. A. Gould	2003	Serological evidence of West Nile virus, Usutu virus and Sindbis virus infection of birds in the UK	J Gen Virol	84	Pt 10	2807-17
437	West Nile virus	Equus ferus	A. Buckley, A. Dawson, S. R. Moss, S. A. Hinsley, P. E. Bellamy and E. A. Gould	2003	Serological evidence of West Nile virus, Usutu virus and Sindbis virus infection of birds in the UK	J Gen Virol	84	Pt 10	2807-17
438	West Nile virus	Erithacus rubecula	A. Buckley, A. Dawson, S. R. Moss, S. A. Hinsley, P. E. Bellamy and E. A. Gould	2003	Serological evidence of West Nile virus, Usutu virus and Sindbis virus infection of birds in the UK	J Gen Virol	84	Pt 10	2807-17
444	West Nile virus	Fringilla coelebs	A. Buckley, A. Dawson, S. R. Moss, S. A. Hinsley, P. E. Bellamy and E. A. Gould	2003	Serological evidence of West Nile virus, Usutu virus and Sindbis virus infection of birds in the UK	J Gen Virol	84	Pt 10	2807-17
470	West Nile virus	Meleagris gallopavo	A. Buckley, A. Dawson, S. R. Moss, S. A. Hinsley, P. E. Bellamy and E. A. Gould	2003	Serological evidence of West Nile virus, Usutu virus and Sindbis virus infection of birds in the UK	J Gen Virol	84	Pt 10	2807-17
494	West Nile virus	Parus major	A. Buckley, A. Dawson, S. R. Moss, S. A. Hinsley, P. E. Bellamy and E. A. Gould	2003	Serological evidence of West Nile virus, Usutu virus and Sindbis virus infection of birds in the UK	J Gen Virol	84	Pt 10	2807-17
509	West Nile virus	Prunella modularis	A. Buckley, A. Dawson, S. R. Moss, S. A. Hinsley, P. E. Bellamy and E. A. Gould	2003	Serological evidence of West Nile virus, Usutu virus and Sindbis virus infection of birds in the UK	J Gen Virol	84	Pt 10	2807-17
524	West Nile virus	Sturnus vulgaris	A. Buckley, A. Dawson, S. R. Moss, S. A. Hinsley, P. E. Bellamy and E. A. Gould	2003	Serological evidence of West Nile virus, Usutu virus and Sindbis virus infection of birds in the UK	J Gen Virol	84	Pt 10	2807-17
525	West Nile virus	Sylvia atricapilla	A. Buckley, A. Dawson, S. R. Moss, S. A. Hinsley, P. E. Bellamy and E. A. Gould	2003	Serological evidence of West Nile virus, Usutu virus and Sindbis virus infection of birds in the UK	J Gen Virol	84	Pt 10	2807-17
526	West Nile virus	Sylvia communis	A. Buckley, A. Dawson, S. R. Moss, S. A. Hinsley, P. E. Bellamy and E. A. Gould	2003	Serological evidence of West Nile virus, Usutu virus and Sindbis virus infection of birds in the UK	J Gen Virol	84	Pt 10	2807-17
536	West Nile virus	Turdus merula	A. Buckley, A. Dawson, S. R. Moss, S. A. Hinsley, P. E. Bellamy and E. A. Gould	2003	Serological evidence of West Nile virus, Usutu virus and Sindbis virus infection of birds in the UK	J Gen Virol	84	Pt 10	2807-17
538	West Nile virus	Turdus philomelos	A. Buckley, A. Dawson, S. R. Moss, S. A. Hinsley, P. E. Bellamy and E. A. Gould	2003	Serological evidence of West Nile virus, Usutu virus and Sindbis virus infection of birds in the UK	J Gen Virol	84	Pt 10	2807-17
396	West Nile virus	Buteogallus coronatus	A. I. Quaglia, L. A. Diaz, H. Argibay, M. S. Contigiani and M. D. Saggese	2014	West Nile and st. Louis encephalitis viruses antibodies surveillance in captive and free-ranging birds of prey from Argentina	Ecohealth	11	4	603-9
430	West Nile virus	Dendroica petechia	A. P. Dupuis, 2nd, P. P. Marra and L. D. Kramer	2003	Serologic evidence of West Nile virus transmission, Jamaica, West Indies	Emerg Infect Dis	9	7	860-3
457	West Nile virus	Icterus leucopteryx	A. P. Dupuis, 2nd, P. P. Marra and L. D. Kramer	2003	Serologic evidence of West Nile virus transmission, Jamaica, West Indies	Emerg Infect Dis	9	7	860-3
465	West Nile virus	Leptotila jamaicensis	A. P. Dupuis, 2nd, P. P. Marra and L. D. Kramer	2003	Serologic evidence of West Nile virus transmission, Jamaica, West Indies	Emerg Infect Dis	9	7	860-3
478	West Nile virus	Mniotilta varia	A. P. Dupuis, 2nd, P. P. Marra and L. D. Kramer	2003	Serologic evidence of West Nile virus transmission, Jamaica, West Indies	Emerg Infect Dis	9	7	860-3
482	West Nile virus	Myiopagis cotta	A. P. Dupuis, 2nd, P. P. Marra and L. D. Kramer	2003	Serologic evidence of West Nile virus transmission, Jamaica, West Indies	Emerg Infect Dis	9	7	860-3
490	West Nile virus	Parkesia noveboracensis	A. P. Dupuis, 2nd, P. P. Marra and L. D. Kramer	2003	Serologic evidence of West Nile virus transmission, Jamaica, West Indies	Emerg Infect Dis	9	7	860-3
530	West Nile virus	Tiaris bicolor	A. P. Dupuis, 2nd, P. P. Marra and L. D. Kramer	2003	Serologic evidence of West Nile virus transmission, Jamaica, West Indies	Emerg Infect Dis	9	7	860-3
533	West Nile virus	Turdus aurantius	A. P. Dupuis, 2nd, P. P. Marra and L. D. Kramer	2003	Serologic evidence of West Nile virus transmission, Jamaica, West Indies	Emerg Infect Dis	9	7	860-3
534	West Nile virus	Turdus jamaicensis	A. P. Dupuis, 2nd, P. P. Marra and L. D. Kramer	2003	Serologic evidence of West Nile virus transmission, Jamaica, West Indies	Emerg Infect Dis	9	7	860-3
539	West Nile virus	Tyrannus caudifasciatus	A. P. Dupuis, 2nd, P. P. Marra and L. D. Kramer	2003	Serologic evidence of West Nile virus transmission, Jamaica, West Indies	Emerg Infect Dis	9	7	860-3
543	West Nile virus	Vireo modestus	A. P. Dupuis, 2nd, P. P. Marra and L. D. Kramer	2003	Serologic evidence of West Nile virus transmission, Jamaica, West Indies	Emerg Infect Dis	9	7	860-3
381	West Nile virus	Artibeus jamaicensis	C. Machain-Williams, M. Lopez-Uribe, L. Talavera-Aguilar, J. Carrillo-Navarrete, L. Vera-Escalante, F. Puerto-Manzano, A. Ulloa, J. A. Farfan-Ale, J. Garcia-Rejon, B. J. Blitvich and M. A. Lorono-Pino	2013	Serologic evidence of flavivirus infection in bats in the Yucatan Peninsula of Mexico	J Wildl Dis	49	3	684-9
382	West Nile virus	Artibeus lituratus	C. Machain-Williams, M. Lopez-Uribe, L. Talavera-Aguilar, J. Carrillo-Navarrete, L. Vera-Escalante, F. Puerto-Manzano, A. Ulloa, J. A. Farfan-Ale, J. Garcia-Rejon, B. J. Blitvich and M. A. Lorono-Pino	2013	Serologic evidence of flavivirus infection in bats in the Yucatan Peninsula of Mexico	J Wildl Dis	49	3	684-9
371	West Nile virus	Anorrhinus tickelli	GenBank		AF372405
462	West Nile virus	Larus leucophthalmus	GenBank		AF375223
372	West Nile virus	Anser anser domesticus	GenBank		AF380667
508	West Nile virus	Platycercus sp	GenBank		AF380668
389	West Nile virus	Branta canadensis	GenBank		AF385267
475	West Nile virus	Mephitis mephitis	GenBank		AF385275
387	West Nile virus	Bonasa umbellus	GenBank		AF404755
414	West Nile virus	Ciconia sp	GenBank		AF481864
403	West Nile virus	Canis familiaris	GenBank		AY160126
518	West Nile virus	Spatula querquedula	GenBank		AY319855
495	West Nile virus	Passer domesticus	GenBank		AY369409
516	West Nile virus	Sciurus carolinensis	GenBank		AY369453
515	West Nile virus	Sciuridae sp	GenBank		AY568224
514	West Nile virus	Rousettus leschenaultii	GenBank		AY944239
428	West Nile virus	Cyanocitta cristata	GenBank		DQ010340
422	West Nile virus	Corvus brachyrhynchos	GenBank		DQ010347
448	West Nile virus	Gallus domesticus	GenBank		DQ055173
391	West Nile virus	Bubulcus ibis	GenBank		DQ059555
363	West Nile virus	Aegypius monachus	GenBank		DQ059559
425	West Nile virus	Corvus frugilegus	GenBank		DQ059562
420	West Nile virus	Coracornis raveni	GenBank		DQ080060
408	West Nile virus	Cardinalis cardinalis	GenBank		DQ080061
445	West Nile virus	Fulica americana	GenBank		DQ080064
501	West Nile virus	Phalacrocorax sp	GenBank		DQ080066
397	West Nile virus	Butorides striata	GenBank		DQ080067
432	West Nile virus	Dumetella carolinensis	GenBank		DQ080072
506	West Nile virus	Pica pica	GenBank		DQ786573
440	West Nile virus	Falco columbarius	GenBank		DQ874443
442	West Nile virus	Falco punctatus	GenBank		DQ874446
356	West Nile virus	Accipiter nisus	GenBank		EF116943
375	West Nile virus	Aquila adalberti	GenBank		EF152582
511	West Nile virus	Quiscalus quiscula	GenBank		EF205436
513	West Nile virus	Rodent sp	GenBank		EU391639
449	West Nile virus	Gallus gallus	GenBank		EU394703
377	West Nile virus	Aquila fasciata	GenBank		EU486171
499	West Nile virus	Pelophylax ridibundus	GenBank		FJ013256
376	West Nile virus	Aquila chrysaetos	GenBank		FJ766332
517	West Nile virus	Sciurus niger	GenBank		GQ379159
545	West Nile virus	Zenaida macroura	GenBank		GU828003
385	West Nile virus	Athene noctua	GenBank		HM138719
424	West Nile virus	Corvus corone	GenBank		HM138723
411	West Nile virus	Chaerephon bregullae	GenBank		HM138748
450	West Nile virus	Garrulus glandarius	GenBank		HM138766
369	West Nile virus	Anaxyrus fowleri	GenBank		HM138767
476	West Nile virus	Mesocricetus auratus	GenBank		HM488124
491	West Nile virus	Parus atricapillus	GenBank		HM488242
378	West Nile virus	Arabitragus jayakari	GenBank		JF719068
423	West Nile virus	Corvus corax	GenBank		JN051153
427	West Nile virus	Crocodylus moreletii	GenBank		KC211057
489	West Nile virus	Panurus biarmicus	GenBank		KC407668
502	West Nile virus	Phasianus colchicus	GenBank		KC407671
453	West Nile virus	Haliaeetus albicilla	GenBank		KC407672
455	West Nile virus	Hylocichla mustelina	GenBank		KC883703
532	West Nile virus	Toxostoma rufum	GenBank		KC883722
493	West Nile virus	Parus carolinensis	GenBank		KC883736
463	West Nile virus	Larus ridibundus	GenBank		KF114264
468	West Nile virus	Loriini sp	GenBank		KJ145832
367	West Nile virus	Anas platyrhynchos	GenBank		KJ501262
405	West Nile virus	Capra falconeri	GenBank		KJ501268
496	West Nile virus	Pelecanus conspicillatus	GenBank		KJ501285
510	West Nile virus	Quiscalus major	GenBank		KJ501340
452	West Nile virus	Gymnogyps californianus	GenBank		KJ501342
384	West Nile virus	Asio flammeus	GenBank		KJ501357
421	West Nile virus	Coragyps atratus	GenBank		KJ501372
395	West Nile virus	Buteo swainsoni	GenBank		KJ501385
498	West Nile virus	Pelecanus occidentalis	GenBank		KJ501398
429	West Nile virus	Cygnus buccinator	GenBank		KJ501410
519	West Nile virus	Sternula albifrons	GenBank		KJ501414
458	West Nile virus	Ictinia mississippiensis	GenBank		KJ501427
500	West Nile virus	Phalacrocorax auritus	GenBank		KJ501428
394	West Nile virus	Buteo regalis	GenBank		KJ501441
398	West Nile virus	Calidris alba	GenBank		KJ501461
523	West Nile virus	Sturnidae	GenBank		KJ501468
412	West Nile virus	Charadrius melodus	GenBank		KJ501469
454	West Nile virus	Haliaeetus leucocephalus	GenBank		KJ501471
366	West Nile virus	Akodon mimus	GenBank		KJ501493
358	West Nile virus	Accipitridae sp	GenBank		KJ501497
464	West Nile virus	Larus smithsonianus	GenBank		KJ501500
362	West Nile virus	Actitis macularius	GenBank		KJ501524
520	West Nile virus	Sternula antillarum	GenBank		KJ501526
497	West Nile virus	Pelecanus erythrorhynchos	GenBank		KJ501529
436	West Nile virus	Equus caballus	GenBank		KJ562347
504	West Nile virus	Phoenicopterus ruber	GenBank		KM083619
368	West Nile virus	Anatidae sp	GenBank		KP099561
521	West Nile virus	Streptopelia decaocto	GenBank		KP407865
484	West Nile virus	Nestor notabilis	GenBank		KP780840
401	West Nile virus	Camelus dromedarius	GenBank		KU588135
461	West Nile virus	Larus delawarensis	GenBank		KX547202
417	West Nile virus	Colaptes auratus	GenBank		KX547217
386	West Nile virus	Baeolophus bicolor	GenBank		KX547321
355	West Nile virus	Accipiter gentilis	GenBank		KX547511
426	West Nile virus	Corvus ossifragus	GenBank		KX547522
357	West Nile virus	Accipiter striatus	GenBank		KX547544
409	West Nile virus	Carduelis tristis	GenBank		KX547560
537	West Nile virus	Turdus migratorius	GenBank		KX547588
410	West Nile virus	Carpodacus mexicanus	GenBank		KX547590
370	West Nile virus	Anisognathus somptuosus	I. Bosch, F. Herrera, J. C. Navarro, M. Lentino, A. Dupuis, J. Maffei, M. Jones, E. Fernandez, N. Perez, J. Perez-Eman, A. E. Guimaraes, R. Barrera, N. Valero, J. Ruiz, G. Velasquez, J. Martinez, G. Comach, N. Komar, A. Spielman and L. Kramer	2007	West Nile virus, Venezuela	Emerg Infect Dis	13	4	651-3
402	West Nile virus	Campylorhamphus trochilirostris	I. Bosch, F. Herrera, J. C. Navarro, M. Lentino, A. Dupuis, J. Maffei, M. Jones, E. Fernandez, N. Perez, J. Perez-Eman, A. E. Guimaraes, R. Barrera, N. Valero, J. Ruiz, G. Velasquez, J. Martinez, G. Comach, N. Komar, A. Spielman and L. Kramer	2007	West Nile virus, Venezuela	Emerg Infect Dis	13	4	651-3
416	West Nile virus	Coereba flaveola	I. Bosch, F. Herrera, J. C. Navarro, M. Lentino, A. Dupuis, J. Maffei, M. Jones, E. Fernandez, N. Perez, J. Perez-Eman, A. E. Guimaraes, R. Barrera, N. Valero, J. Ruiz, G. Velasquez, J. Martinez, G. Comach, N. Komar, A. Spielman and L. Kramer	2007	West Nile virus, Venezuela	Emerg Infect Dis	13	4	651-3
434	West Nile virus	Elaenia flavogaster	I. Bosch, F. Herrera, J. C. Navarro, M. Lentino, A. Dupuis, J. Maffei, M. Jones, E. Fernandez, N. Perez, J. Perez-Eman, A. E. Guimaraes, R. Barrera, N. Valero, J. Ruiz, G. Velasquez, J. Martinez, G. Comach, N. Komar, A. Spielman and L. Kramer	2007	West Nile virus, Venezuela	Emerg Infect Dis	13	4	651-3
528	West Nile virus	Thraupis palmarum	I. Bosch, F. Herrera, J. C. Navarro, M. Lentino, A. Dupuis, J. Maffei, M. Jones, E. Fernandez, N. Perez, J. Perez-Eman, A. E. Guimaraes, R. Barrera, N. Valero, J. Ruiz, G. Velasquez, J. Martinez, G. Comach, N. Komar, A. Spielman and L. Kramer	2007	West Nile virus, Venezuela	Emerg Infect Dis	13	4	651-3
535	West Nile virus	Turdus leucomelas	I. Bosch, F. Herrera, J. C. Navarro, M. Lentino, A. Dupuis, J. Maffei, M. Jones, E. Fernandez, N. Perez, J. Perez-Eman, A. E. Guimaraes, R. Barrera, N. Valero, J. Ruiz, G. Velasquez, J. Martinez, G. Comach, N. Komar, A. Spielman and L. Kramer	2007	West Nile virus, Venezuela	Emerg Infect Dis	13	4	651-3
383	West Nile virus	Arvicanthis niloticus	J. Jeffrey Root	2013	West Nile virus associations in wild mammals: a synthesis	Arch Virol	158	4	735-52
404	West Nile virus	Canis lupus	J. Jeffrey Root	2013	West Nile virus associations in wild mammals: a synthesis	Arch Virol	158	4	735-52
469	West Nile virus	Macaca sylvanus	J. Jeffrey Root	2013	West Nile virus associations in wild mammals: a synthesis	Arch Virol	158	4	735-52
483	West Nile virus	Myodes glareolus	J. Jeffrey Root	2013	West Nile virus associations in wild mammals: a synthesis	Arch Virol	158	4	735-52
486	West Nile virus	Odocoileus virginianus	J. Jeffrey Root	2013	West Nile virus associations in wild mammals: a synthesis	Arch Virol	158	4	735-52
487	West Nile virus	Orcinus orca	J. Jeffrey Root	2013	West Nile virus associations in wild mammals: a synthesis	Arch Virol	158	4	735-52
488	West Nile virus	Oreamnos americanus	J. Jeffrey Root	2013	West Nile virus associations in wild mammals: a synthesis	Arch Virol	158	4	735-52
512	West Nile virus	Rangifer tarandus	J. Jeffrey Root	2013	West Nile virus associations in wild mammals: a synthesis	Arch Virol	158	4	735-52
542	West Nile virus	Ursus maritimus	J. Jeffrey Root	2013	West Nile virus associations in wild mammals: a synthesis	Arch Virol	158	4	735-52
443	West Nile virus	Falco sparverius	L. A. Diaz, A. I. Quaglia, B. S. Konigheim, A. S. Boris, J. J. Aguilar, N. Komar and M. S. Contigiani	2016	Activity Patterns of St. Louis Encephalitis and West Nile Viruses in Free Ranging Birds during a Human Encephalitis Outbreak in Argentina	PLoS One	11	8	e0161871
447	West Nile virus	Furnarius rufus	L. A. Diaz, A. I. Quaglia, B. S. Konigheim, A. S. Boris, J. J. Aguilar, N. Komar and M. S. Contigiani	2016	Activity Patterns of St. Louis Encephalitis and West Nile Viruses in Free Ranging Birds during a Human Encephalitis Outbreak in Argentina	PLoS One	11	8	e0161871
507	West Nile virus	Pitangus sulphuratus	L. A. Diaz, A. I. Quaglia, B. S. Konigheim, A. S. Boris, J. J. Aguilar, N. Komar and M. S. Contigiani	2016	Activity Patterns of St. Louis Encephalitis and West Nile Viruses in Free Ranging Birds during a Human Encephalitis Outbreak in Argentina	PLoS One	11	8	e0161871
522	West Nile virus	Struthio camelus	M. Venter and R. Swanepoel	2010	West Nile virus lineage 2 as a cause of zoonotic neurological disease in humans and horses in southern Africa	Vector Borne Zoonotic Dis	10	7	659-64
480	West Nile virus	Mus musculus	N. Cigarroa-Toledo, L. G. Talavera-Aguilar, C. M. Baak-Baak, J. E. Garcia-Rejon, S. Hernandez-Betancourt, B. J. Blitvich and C. Machain-Williams	2016	Serologic Evidence of Flavivirus Infections in Peridomestic Rodents in Merida, Mexico	J Wildl Dis	52	1	168-72
407	West Nile virus	Caracara cheriway	N. M. Nemeth, J. F. Dwyer, J. L. Morrison and J. D. Fraser	2009	Prevalence of Antibodies to West Nile Virus and Other Arboviruses among Crested Caracaras (Caracara cheriway) in Florida	Journal of Wildlife Diseases	45	3	817-822
413	West Nile virus	Choloepus hoffmanni	S. Medlin, E. R. Deardorff, C. S. Hanley, C. Vergneau-Grosset, A. Siudak-Campfield, R. Dallwig, A. T. da Rosa, R. B. Tesh, M. P. Martin, S. C. Weaver, C. Vaughan, O. Ramirez, K. K. Sladky and J. Paul-Murphy	2016	Serosurvey of Selected Arboviral Pathogens in Free-Ranging, Two-Toed Sloths (Choloepus hoffmanni) and Three-Toed Sloths (Bradypus variegatus) in Costa Rica, 2005-2007	J Wildl Dis
435	West Nile virus	Equus asinus	T. Ben Hassine, F. De Massis, P. Calistri, G. Savini, B. BelHaj Mohamed, A. Ranen, A. Di Gennaro, S. Sghaier and S. Hammami	2014	First Detection of Co?circulation of West Nile and Usutu Viruses in Equids in the South?west of Tunisia	Transboundary and emerging diseases	61	5	385-389
388	West Nile virus	Bos gaurus	V. Bardos, W. Sixl, C. L. Wisidagama, J. Halouzka, D. Stunzner, Z. Hubalek and H. Withalm	1983	Prevalence of arbovirus antibodies in sera of animals in Sri Lanka	Bull World Health Organ	61	6	987-90
406	West Nile virus	Capra hircus	V. Bardos, W. Sixl, C. L. Wisidagama, J. Halouzka, D. Stunzner, Z. Hubalek and H. Withalm	1983	Prevalence of arbovirus antibodies in sera of animals in Sri Lanka	Bull World Health Organ	61	6	987-90
354	West Nile virus	Accipiter cooperii	W. K. Reisen and S. S. Wheeler	2016	Surveys for Antibodies Against Mosquitoborne Encephalitis Viruses in California Birds, 1996-2013	Vector Borne Zoonotic Dis	16	4	264-82
364	West Nile virus	Agelaius phoeniceus	W. K. Reisen and S. S. Wheeler	2016	Surveys for Antibodies Against Mosquitoborne Encephalitis Viruses in California Birds, 1996-2013	Vector Borne Zoonotic Dis	16	4	264-82
365	West Nile virus	Agelaius tricolor	W. K. Reisen and S. S. Wheeler	2016	Surveys for Antibodies Against Mosquitoborne Encephalitis Viruses in California Birds, 1996-2013	Vector Borne Zoonotic Dis	16	4	264-82
374	West Nile virus	Aphelocoma californica	W. K. Reisen and S. S. Wheeler	2016	Surveys for Antibodies Against Mosquitoborne Encephalitis Viruses in California Birds, 1996-2013	Vector Borne Zoonotic Dis	16	4	264-82
379	West Nile virus	Ardea alba	W. K. Reisen and S. S. Wheeler	2016	Surveys for Antibodies Against Mosquitoborne Encephalitis Viruses in California Birds, 1996-2013	Vector Borne Zoonotic Dis	16	4	264-82
380	West Nile virus	Ardea herodias	W. K. Reisen and S. S. Wheeler	2016	Surveys for Antibodies Against Mosquitoborne Encephalitis Viruses in California Birds, 1996-2013	Vector Borne Zoonotic Dis	16	4	264-82
390	West Nile virus	Bubo virginianus	W. K. Reisen and S. S. Wheeler	2016	Surveys for Antibodies Against Mosquitoborne Encephalitis Viruses in California Birds, 1996-2013	Vector Borne Zoonotic Dis	16	4	264-82
392	West Nile virus	Buteo jamaicensis	W. K. Reisen and S. S. Wheeler	2016	Surveys for Antibodies Against Mosquitoborne Encephalitis Viruses in California Birds, 1996-2013	Vector Borne Zoonotic Dis	16	4	264-82
393	West Nile virus	Buteo lineatus	W. K. Reisen and S. S. Wheeler	2016	Surveys for Antibodies Against Mosquitoborne Encephalitis Viruses in California Birds, 1996-2013	Vector Borne Zoonotic Dis	16	4	264-82
399	West Nile virus	Callipepla californica	W. K. Reisen and S. S. Wheeler	2016	Surveys for Antibodies Against Mosquitoborne Encephalitis Viruses in California Birds, 1996-2013	Vector Borne Zoonotic Dis	16	4	264-82
400	West Nile virus	Callipepla gambelii	W. K. Reisen and S. S. Wheeler	2016	Surveys for Antibodies Against Mosquitoborne Encephalitis Viruses in California Birds, 1996-2013	Vector Borne Zoonotic Dis	16	4	264-82
415	West Nile virus	Cistothorus palustris	W. K. Reisen and S. S. Wheeler	2016	Surveys for Antibodies Against Mosquitoborne Encephalitis Viruses in California Birds, 1996-2013	Vector Borne Zoonotic Dis	16	4	264-82
418	West Nile virus	Columba livia	W. K. Reisen and S. S. Wheeler	2016	Surveys for Antibodies Against Mosquitoborne Encephalitis Viruses in California Birds, 1996-2013	Vector Borne Zoonotic Dis	16	4	264-82
419	West Nile virus	Columbina passerina	W. K. Reisen and S. S. Wheeler	2016	Surveys for Antibodies Against Mosquitoborne Encephalitis Viruses in California Birds, 1996-2013	Vector Borne Zoonotic Dis	16	4	264-82
431	West Nile virus	Dryobates nuttallii	W. K. Reisen and S. S. Wheeler	2016	Surveys for Antibodies Against Mosquitoborne Encephalitis Viruses in California Birds, 1996-2013	Vector Borne Zoonotic Dis	16	4	264-82
433	West Nile virus	Egretta thula	W. K. Reisen and S. S. Wheeler	2016	Surveys for Antibodies Against Mosquitoborne Encephalitis Viruses in California Birds, 1996-2013	Vector Borne Zoonotic Dis	16	4	264-82
439	West Nile virus	Euphagus cyanocephalus	W. K. Reisen and S. S. Wheeler	2016	Surveys for Antibodies Against Mosquitoborne Encephalitis Viruses in California Birds, 1996-2013	Vector Borne Zoonotic Dis	16	4	264-82
441	West Nile virus	Falco peregrinus	W. K. Reisen and S. S. Wheeler	2016	Surveys for Antibodies Against Mosquitoborne Encephalitis Viruses in California Birds, 1996-2013	Vector Borne Zoonotic Dis	16	4	264-82
451	West Nile virus	Geococcyx californianus	W. K. Reisen and S. S. Wheeler	2016	Surveys for Antibodies Against Mosquitoborne Encephalitis Viruses in California Birds, 1996-2013	Vector Borne Zoonotic Dis	16	4	264-82
456	West Nile virus	Icterus bullockii	W. K. Reisen and S. S. Wheeler	2016	Surveys for Antibodies Against Mosquitoborne Encephalitis Viruses in California Birds, 1996-2013	Vector Borne Zoonotic Dis	16	4	264-82
459	West Nile virus	Ixobrychus exilis	W. K. Reisen and S. S. Wheeler	2016	Surveys for Antibodies Against Mosquitoborne Encephalitis Viruses in California Birds, 1996-2013	Vector Borne Zoonotic Dis	16	4	264-82
460	West Nile virus	Lanius ludovicianus	W. K. Reisen and S. S. Wheeler	2016	Surveys for Antibodies Against Mosquitoborne Encephalitis Viruses in California Birds, 1996-2013	Vector Borne Zoonotic Dis	16	4	264-82
467	West Nile virus	Lonchura punctulata	W. K. Reisen and S. S. Wheeler	2016	Surveys for Antibodies Against Mosquitoborne Encephalitis Viruses in California Birds, 1996-2013	Vector Borne Zoonotic Dis	16	4	264-82
471	West Nile virus	Melospiza lincolnii	W. K. Reisen and S. S. Wheeler	2016	Surveys for Antibodies Against Mosquitoborne Encephalitis Viruses in California Birds, 1996-2013	Vector Borne Zoonotic Dis	16	4	264-82
472	West Nile virus	Melospiza melodia	W. K. Reisen and S. S. Wheeler	2016	Surveys for Antibodies Against Mosquitoborne Encephalitis Viruses in California Birds, 1996-2013	Vector Borne Zoonotic Dis	16	4	264-82
473	West Nile virus	Melozone aberti	W. K. Reisen and S. S. Wheeler	2016	Surveys for Antibodies Against Mosquitoborne Encephalitis Viruses in California Birds, 1996-2013	Vector Borne Zoonotic Dis	16	4	264-82
474	West Nile virus	Melozone crissalis	W. K. Reisen and S. S. Wheeler	2016	Surveys for Antibodies Against Mosquitoborne Encephalitis Viruses in California Birds, 1996-2013	Vector Borne Zoonotic Dis	16	4	264-82
477	West Nile virus	Mimus polyglottos	W. K. Reisen and S. S. Wheeler	2016	Surveys for Antibodies Against Mosquitoborne Encephalitis Viruses in California Birds, 1996-2013	Vector Borne Zoonotic Dis	16	4	264-82
479	West Nile virus	Molothrus ater	W. K. Reisen and S. S. Wheeler	2016	Surveys for Antibodies Against Mosquitoborne Encephalitis Viruses in California Birds, 1996-2013	Vector Borne Zoonotic Dis	16	4	264-82
481	West Nile virus	Myiarchus cinerascens	W. K. Reisen and S. S. Wheeler	2016	Surveys for Antibodies Against Mosquitoborne Encephalitis Viruses in California Birds, 1996-2013	Vector Borne Zoonotic Dis	16	4	264-82
485	West Nile virus	Nycticorax nycticorax	W. K. Reisen and S. S. Wheeler	2016	Surveys for Antibodies Against Mosquitoborne Encephalitis Viruses in California Birds, 1996-2013	Vector Borne Zoonotic Dis	16	4	264-82
503	West Nile virus	Pheucticus melanocephalus	W. K. Reisen and S. S. Wheeler	2016	Surveys for Antibodies Against Mosquitoborne Encephalitis Viruses in California Birds, 1996-2013	Vector Borne Zoonotic Dis	16	4	264-82
505	West Nile virus	Pica nuttalli	W. K. Reisen and S. S. Wheeler	2016	Surveys for Antibodies Against Mosquitoborne Encephalitis Viruses in California Birds, 1996-2013	Vector Borne Zoonotic Dis	16	4	264-82
527	West Nile virus	Tachycineta bicolor	W. K. Reisen and S. S. Wheeler	2016	Surveys for Antibodies Against Mosquitoborne Encephalitis Viruses in California Birds, 1996-2013	Vector Borne Zoonotic Dis	16	4	264-82
529	West Nile virus	Thryomanes bewickii	W. K. Reisen and S. S. Wheeler	2016	Surveys for Antibodies Against Mosquitoborne Encephalitis Viruses in California Birds, 1996-2013	Vector Borne Zoonotic Dis	16	4	264-82
531	West Nile virus	Toxostoma redivivum	W. K. Reisen and S. S. Wheeler	2016	Surveys for Antibodies Against Mosquitoborne Encephalitis Viruses in California Birds, 1996-2013	Vector Borne Zoonotic Dis	16	4	264-82
540	West Nile virus	Tyrannus verticalis	W. K. Reisen and S. S. Wheeler	2016	Surveys for Antibodies Against Mosquitoborne Encephalitis Viruses in California Birds, 1996-2013	Vector Borne Zoonotic Dis	16	4	264-82
541	West Nile virus	Tyto alba	W. K. Reisen and S. S. Wheeler	2016	Surveys for Antibodies Against Mosquitoborne Encephalitis Viruses in California Birds, 1996-2013	Vector Borne Zoonotic Dis	16	4	264-82
544	West Nile virus	Zenaida asiatica	W. K. Reisen and S. S. Wheeler	2016	Surveys for Antibodies Against Mosquitoborne Encephalitis Viruses in California Birds, 1996-2013	Vector Borne Zoonotic Dis	16	4	264-82
546	West Nile virus	Zonotrichia atricapilla	W. K. Reisen and S. S. Wheeler	2016	Surveys for Antibodies Against Mosquitoborne Encephalitis Viruses in California Birds, 1996-2013	Vector Borne Zoonotic Dis	16	4	264-82
547	West Nile virus	Zonotrichia leucophrys	W. K. Reisen and S. S. Wheeler	2016	Surveys for Antibodies Against Mosquitoborne Encephalitis Viruses in California Birds, 1996-2013	Vector Borne Zoonotic Dis	16	4	264-82
359	West Nile virus	Acrocephalus palustris	Z. Hubalek, J. Halouzka, Z. Juricova, S. Sikutova, I. Rudolf, M. Honza, J. Jankova, J. Chytil, F. Marec and J. Sitko	2008	Serologic survey of birds for West Nile flavivirus in southern Moravia (Czech Republic)	Vector Borne Zoonotic Dis	8	5	659-66
446	West Nile virus	Fulica atra	Z. Hubalek, J. Halouzka, Z. Juricova, S. Sikutova, I. Rudolf, M. Honza, J. Jankova, J. Chytil, F. Marec and J. Sitko	2008	Serologic survey of birds for West Nile flavivirus in southern Moravia (Czech Republic)	Vector Borne Zoonotic Dis	8	5	659-66
466	West Nile virus	Locustella luscinioides	Z. Hubalek, J. Halouzka, Z. Juricova, S. Sikutova, I. Rudolf, M. Honza, J. Jankova, J. Chytil, F. Marec and J. Sitko	2008	Serologic survey of birds for West Nile flavivirus in southern Moravia (Czech Republic)	Vector Borne Zoonotic Dis	8	5	659-66
492	West Nile virus	Parus caeruleus	Z. Hubalek, J. Halouzka, Z. Juricova, S. Sikutova, I. Rudolf, M. Honza, J. Jankova, J. Chytil, F. Marec and J. Sitko	2008	Serologic survey of birds for West Nile flavivirus in southern Moravia (Czech Republic)	Vector Borne Zoonotic Dis	8	5	659-66
559	Yellow fever virus	Rattus rattus	C. M. Baak-Baak, N. Cigarroa-Toledo, O. M. Torres-Chablé, R. Arana-Guardía, F. I. Puerto, C. Machain-Williams and J. E. García-Rejón	2016	New Records of Ectoparasites Echinolaelaps echidninus and Polyplax spinulosa on Rodents with Serological Evidence of Flavivirus Infections at Mérida, Yucatán, México	Southwestern Entomologist
560	Yellow fever virus	Saguinus geoffroyi	C. Seymour, P. H. Peralta and G. G. Montgomery	1983	Serologic evidence of natural togavirus infections in Panamanian sloths and other vertebrates	Am J Trop Med Hyg	32	4	854-61
558	Yellow fever virus	Primate sp	GenBank		FJ875520
556	Yellow fever virus	Erythrocebus patas	GenBank		GU073141
548	Yellow fever virus	Alouatta caraya	I. Holzmann, I. Agostini, J. I. Areta, H. Ferreyra, P. Beldomenico and M. S. Di Bitetti	2010	Impact of yellow fever outbreaks on two howler monkey species (Alouatta guariba clamitans and A. caraya) in Misiones, Argentina	Am J Primatol	72	6	475-80
549	Yellow fever virus	Alouatta guariba	I. Holzmann, I. Agostini, J. I. Areta, H. Ferreyra, P. Beldomenico and M. S. Di Bitetti	2010	Impact of yellow fever outbreaks on two howler monkey species (Alouatta guariba clamitans and A. caraya) in Misiones, Argentina	Am J Primatol	72	6	475-80
552	Yellow fever virus	Chlorocebus aethiops	M. Germain, M. Cornet, J. Mouchet, J.-P. Hervé, V. Robert, J.-L. Camicas, R. Cordellier, J.-P. Hervy, J. Digoutte and T. Monath	1981	La fièvre jaune selvatique en Afrique: données récentes et conceptions actuelles	Médecine tropicale	41	1	31-43
557	Yellow fever virus	Mus musculus	N. Cigarroa-Toledo, L. G. Talavera-Aguilar, C. M. Baak-Baak, J. E. Garcia-Rejon, S. Hernandez-Betancourt, B. J. Blitvich and C. Machain-Williams	2016	Serologic Evidence of Flavivirus Infections in Peridomestic Rodents in Merida, Mexico	J Wildl Dis	52	1	168-72
550	Yellow fever virus	Alouatta sara	PREDICT		PREDICT
553	Yellow fever virus	Colobus guereza	T. M. Yuill and C. Seymour	2008 (online)	Arbovirus Infections	Infectious Diseases of Wild Mammals
551	Yellow fever virus	Aotus sp	T. P. Monath	1989	Yellow Fever	The Arboviruses: Epidemiology and Ecology V 5		Thomas P. Monath
562	Zika virus	Chlorocebus aethiops	A. D. Haddow, A. J. Schuh, C. Y. Yasuda, M. R. Kasper, V. Heang, R. Huy, H. Guzman, R. B. Tesh and S. C. Weaver	2012	Genetic characterization of Zika virus strains: geographic expansion of the Asian lineage	PLoS Negl Trop Dis	6	2	e1477
563	Zika virus	Erythrocebus patas	A. D. Haddow, A. J. Schuh, C. Y. Yasuda, M. R. Kasper, V. Heang, R. Huy, H. Guzman, R. B. Tesh and S. C. Weaver	2012	Genetic characterization of Zika virus strains: geographic expansion of the Asian lineage	PLoS Negl Trop Dis	6	2	e1477
561	Zika virus	Callithrix jacchus	C. Akoua-Koffi, K. D. Ekra, A. B. Kone, N. S. Dagnan, V. Akran, K. L. Kouadio, Y. G. Loukou, K. Odehouri, J. Tagliante-Saracino and A. Ehouman	2002	[Detection and management of the yellow fever epidemic in the Ivory Coast, 2001]	Med Trop (Mars)	62	3	305-9
565	Zika virus	Macaca mulatta	E. B. Hayes	2009	Zika virus outside Africa	Emerg Infect Dis	15	9	1347-50
564	Zika virus	Macaca fascicularis	G. H. Leung, R. W. Baird, J. Druce and N. M. Anstey	2015	Zika Virus Infection in Australia Following a Monkey Bite in Indonesia	Southeast Asian J Trop Med Public Health	46	3	460-4
566	Zika virus	Pongo pygmaeus	N. D. Wolfe, A. M. Kilbourn, W. B. Karesh, H. A. Rahman, E. J. Bosi, B. C. Cropp, M. Andau, A. Spielman and D. J. Gubler	2001	Sylvatic transmission of arboviruses among Bornean orangutans	American Journal of Tropical Medicine and Hygiene	64	5-6	310-316
567	Zika virus	Sapajus libidinosus	S. Favoretto, D. Araujo, D. Oliveira, N. Duarte, F. Mesquita, P. Zanotto and E. Durigon	2016	First detection of Zika virus in neotropical primates in Brazil: a possible new reservoir	bioRxiv			49395
