# Supplementary material for: Predicting wildlife reservoirs and global vulnerability to zoonotic Flaviviruses
Source: Nat Commun. 2018 Dec 21;9:5425. doi: 10.1038/s41467-018-07896-2 (PMC6303316; doi:10.1038/s41467-018-07896-2)
Supplement: Supplementary file 4 — Supplementary Data 2 [file 41467_2018_7896_MOESM4_ESM.xlsx]

## Sheet: Sheet1
Generic model			Generic model (without 'PubMed hits)			YFV & ZIKV (Group 1)			WNV, SLEV, & USUV (Group 2)			TBEV (individual model1)			RBV, ENTV & DBV (Group 3)			DENV (individual model2)			JEV (individual model3)
	Host trait	Relative influence		Host trait	Relative influence		Host trait	Relative influence		Host trait	Relative influence		Host trait	Relative influence		Host trait	Relative influence		Host trait	Relative influence		Host trait	Relative influence
1	Shape_Area_log	1	1	Shape_Area_log	1	1	Metabolic_Rate_ln	1	1	Shape_Area_log	1	1	Shape_Area_log	1	1	Shape_Area_log	1	1	Shape_Area_log	1	1	BodyMass_ln	1
2	maxlat	0.923453	2	maxlat	0.72077	2	BodyMass_ln	0.934701	2	PubmedHits_ln	0.812906	2	centroidY	0.330477	2	PubmedHits_ln	0.186169	2	PubmedHits_ln	0.695671	2	minlat	0.609587
3	PubmedHits_ln	0.841291	3	centroidY	0.366124	3	PubmedHits_ln	0.443738	3	maxlat	0.768765	3	maxlat	0.269783	3	BodyMass_ln	0.0937002	3	MaxDiet	0.36219	3	minlong	0.551858
4	centroidY	0.361992	4	minlong	0.299533	4	Shape_Area_log	0.405815	4	minlong	0.68325	4	PubmedHits_ln	0.216052	4	minlong	0.0798608	4	BodyMass_ln	0.199491	4	ForStrategy	0.533217
5	MaxDiet	0.303828	5	MaxDiet	0.288122	5	Bio12_mean	0.224641	5	MaxDiet	0.464899	5	MaxDiet	0.171515	5	HuPop_mean_log	0.0649913	5	maxlat	0.192804	5	Shape_Area_log	0.48409
6	minlong	0.260402	6	BodyMass_ln	0.233061	6	minlat	0.127822	6	BodyMass_ln	0.307631	6	BodyMass_ln	0.161548	6	centroidX_log	0.0570164	6	mdiversity_mean	0.177202	6	PubmedHits_ln	0.372216
7	Population.trend	0.19349	7	Metabolic_Rate_ln	0.174449	7	maxlong_log	0.115408	7	centroidY	0.279053	7	LandUse_collapsed	0.152311	7	Population.trend	0.053605	7	Bio1_mean	0.132423	7	HuPop_mean_log	0.279017
8	centroidX_log	0.181989	8	Population.trend	0.171607	8	IUCN.Status	0.0893014	8	minlat	0.26842	8	LVSTD_DS	0.149393	8	Bio3_mean	0.0408377	8	Mosquitoes_mean	0.131183	8	maxlat	0.268606
9	BodyMass_ln	0.181132	9	minlat	0.171581	9	centroidY	0.0654353	9	Population.trend	0.246159	9	minlat	0.137092	9	minlat	0.0407912	9	Bio12_mean	0.114978	9	Metabolic_Rate_ln	0.240566
10	Metabolic_Rate_ln	0.169548	10	centroidX_log	0.155374	10	SLP_DS	0.0654146	10	HuPop_mean_log	0.170908	10	centroidX_log	0.133597	10	maxlong_log	0.0401549	10	bdiversity_mean	0.102423	10	centroidY	0.217585
11	minlat	0.163382	11	Ticks_mean	0.142838	11	mdiversity_mean	0.0605815	11	Bio3_mean	0.166912	11	Metabolic_Rate_ln	0.118843	11	Ticks_mean	0.0386232	11	Metabolic_Rate_ln	0.100905	11	Bio3_mean	0.158429
12	Mosquitoes_mean	0.156985	12	maxlong_log	0.120723	12	ForStrategy	0.0534713	12	Body_Temperature	0.152561	12	minlong	0.102791	12	centroidY	0.0361268	12	Bio3_mean	0.0963268	12	LandUse_collapsed	0.142517
13	Bio3_mean	0.13319	13	Mosquitoes_mean	0.110386	13	MaxDiet	0.0474769	13	Ticks_mean	0.14659	13	Ticks_mean	0.0946058	13	Mosquitoes_mean	0.0360852	13	maxlong_log	0.0796931	13	Mosquitoes_mean	0.133074
14	Ticks_mean	0.126133	14	SLP_DS	0.109959	14	centroidX_log	0.0342305	14	maxlong_log	0.142791	14	Bio3_mean	0.0825217	14	MaxDiet	0.0303562	14	minlat	0.0654844	14	Ticks_mean	0.114453
15	maxlong_log	0.122864	15	Bio3_mean	0.108177	15	bdiversity_mean	0.0334652	15	SLP_DS	0.129293	15	bdiversity_mean	0.0809493	15	Body_Temperature	0.0276818	15	ForStrategy	0.0651072	15	Bio12_mean	0.0871833
16	HuPop_mean_log	0.116913	16	Bio12_mean	0.0953564	16	Bio1_mean	0.0326517	16	Mosquitoes_mean	0.128805	16	HuPop_mean_log	0.0682285	16	Habitat_Breadth_sqrt	0.0212367	16	minlong	0.0608178	16	centroidX_log	0.0864106
17	bdiversity_mean	0.110884	17	ATELIDAE	0.087081	17	Body_Temperature	0.0294074	17	bdiversity_mean	0.119977	17	Mosquitoes_mean	0.0622095	17	Bio1_mean	0.020992	17	centroidY	0.0602079	17	Bio1_mean	0.0796002
18	Bio1_mean	0.104902	18	Body_Temperature	0.0825312	18	HuPop_mean_log	0.0284083	18	Bio1_mean	0.116022	18	maxlong_log	0.0549865	18	maxlat	0.0195357	18	ECHIMYIDAE	0.0487326	18	IUCN.Status	0.0793941
19	SLP_DS	0.104377	19	Habitat_Breadth_sqrt	0.0822597	19	LVSTD_DS	0.0231849	19	mdiversity_mean	0.114361	19	Population.trend	0.0503011	19	mdiversity_mean	0.0193664	19	Population.trend	0.0476419	19	LVSTD_DS	0.0644915
20	Bio12_mean	0.103531	20	Bio1_mean	0.0799326	20	Ticks_mean	0.0222641	20	Bio12_mean	0.113482	20	Bio12_mean	0.0488597	20	ForStrategy	0.0179115	20	DIDELPHIDAE	0.0463327	20	MaxDiet	0.0529929
21	mdiversity_mean	0.0827051	21	mdiversity_mean	0.0768194	21	Habitat_Breadth_sqrt	0.0214231	21	Metabolic_Rate_ln	0.0998939	21	SLP_DS	0.0433022	21	Bio12_mean	0.0135312	21	HuPop_mean_log	0.0371264	21	mdiversity_mean	0.0494998
22	ForStrategy	0.0756672	22	ForStrategy	0.076286	22	maxlat	0.0211579	22	centroidX_log	0.0951271	22	mdiversity_mean	0.0416611	22	LVSTD_DS	0.0132377	22	centroidX_log	0.0349469	22	SLP_DS	0.0464802
23	Habitat_Breadth_sqrt	0.0742526	23	LandUse_collapsed	0.0722592	23	minlong	0.0205599	23	ForStrategy	0.0820884	23	Bio1_mean	0.0378922	23	bdiversity_mean	0.00952449	23	Ticks_mean	0.0335854	23	Body_Temperature	0.0444796
24	LandUse_collapsed	0.0644618	24	HuPop_mean_log	0.06727	24	Bio3_mean	0.0153704	24	ACCIPITRIDAE	0.0737884	24	Habitat_Breadth_sqrt	0.0377305	24	PHYLLOSTOMIDAE	0.00824857	24	Habitat_Breadth_sqrt	0.0177319	24	bdiversity_mean	0.0412189
25	ATELIDAE	0.063144	25	bdiversity_mean	0.0585606	25	Population.trend	0.0145181	25	LVSTD_DS	0.071981	25	MURIDAE	0.0285754	25	MOLOSSIDAE	0.0036871	25	LandUse_collapsed	0.008624	25	RHINOLOPHIDAE	0.0328756
26	Body_Temperature	0.0606238	26	LVSTD_DS	0.047818	26	ActivityTime	0.00533221	26	LandUse_collapsed	0.0470872	26	ForStrategy	0.0253046	26	SLP_DS	0.00278283	26	SLP_DS	0.00676732	26	HIPPOSIDERIDAE	0.0325663
27	LVSTD_DS	0.0570109	27	MIMIDAE	0.0345772	27	LandUse_collapsed	0.00516482	27	ActivityTime	0.0442811	27	Body_Temperature	0.00910653	27	Metabolic_Rate_ln	0.00185733	27	PHYLLOSTOMIDAE	0.00394526	27	VESPERTILIONIDAE	0.029823
28	ARDEIDAE	0.0354045	28	CERCOPITHECIDAE	0.0318662	28	Mosquitoes_mean	0.00356731	28	MIMIDAE	0.0387984	28	CRICETIDAE	0.00481795	28	LandUse_collapsed	0.00167219	28	LVSTD_DS	0.00390927	28	Habitat_Breadth_sqrt	0.0263141
29	TURDIDAE	0.0349279	29	ICTERIDAE	0.023015	29	MURIDAE	0.0017986	29	Habitat_Breadth_sqrt	0.0355444	29	IUCN.Status	0.00303322	29	IUCN.Status	0.000895694	29	IUCN.Status	0.00284018	29	maxlong_log	0.0240588
30	DIDELPHIDAE	0.0335507	30	ActivityTime	0.021572	30	SCIURIDAE	0.000239926	30	COLUMBIDAE	0.0303116	30	BOVIDAE	0.00250952	30	Crops_majority	0.00047076	30	ActivityTime	0.00245488	30	Population.trend	0.0226958
31	CERCOPITHECIDAE	0.0262821	31	ARDEIDAE	0.0215365				31	TURDIDAE	0.0225272	31	ActivityTime	0.00128975	31	VESPERTILIONIDAE	0.000367793	31	Body_Temperature	0.0024159	31	ESTRILDIDAE	0.018322
32	ICTERIDAE	0.018607	32	CORVIDAE	0.0192181				32	ICTERIDAE	0.0188962	32	Crops_majority	0.000310139	32	PTEROPODIDAE	6.13008e-06	32	NATALIDAE	0.000459341	32	ActivityTime	0.0150022
33	ACCIPITRIDAE	0.0177088	33	PHASIANIDAE	0.0179544				33	STRIGIDAE	0.0186515	33	CANIDAE	4.13234e-05				33	MURIDAE	0.000430165	33	PTEROPODIDAE	0.00541714
34	MIMIDAE	0.0144639	34	PARIDAE	0.0165682				34	CORVIDAE	0.0127186							34	MOLOSSIDAE	0.000318256	34	SUIDAE	0.00300451
35	CRICETIDAE	0.0144127	35	TURDIDAE	0.0164718				35	TYRANNIDAE	0.0126025							35	PTEROPODIDAE	0.000182122	35	TURDIDAE	0.00109541
36	ActivityTime	0.0123258	36	DIDELPHIDAE	0.0159563				36	FALCONIDAE	0.0121254										36	COLUMBIDAE	0.000510733
37	PHASIANIDAE	0.0119083	37	SCOLOPACIDAE	0.0149689				37	LARIDAE	0.0105666
38	LANIIDAE	0.0117402	38	ACCIPITRIDAE	0.0100975				38	PARIDAE	0.0101535
39	TYRANNIDAE	0.0113163	39	MURIDAE	0.00998162				39	CARDINALIDAE	0.00787417
40	PARIDAE	0.0105415	40	BOVIDAE	0.00912841				40	PHASIANIDAE	0.0055508
41	LARIDAE	0.0103191	41	COLUMBIDAE	0.00845354				41	ANATIDAE	0.00539516
42	IUCN.Status	0.00971669	42	IUCN.Status	0.00667641				42	ODONTOPHORIDAE	0.00509928
43	ANATIDAE	0.00835451	43	CALLITRICHIDAE	0.00591707				43	IUCN.Status	0.003675
44	MOLOSSIDAE	0.00803861	44	CRICETIDAE	0.00575829				44	ARDEIDAE	0.00204691
45	PHYLLOSTOMIDAE	0.00758858	45	ECHIMYIDAE	0.00488801				45	Crops_majority	0.00193349
46	ECHIMYIDAE	0.00708863	46	MOLOSSIDAE	0.0046812				46	BUCEROTIDAE	0.00152257
47	CORVIDAE	0.00680293	47	PHYLLOSTOMIDAE	0.00462607				47	SYLVIIDAE	0.00129057
48	EMBERIZIDAE	0.00664394	48	FALCONIDAE	0.00439138				48	PARULIDAE	0.000515342
49	ODONTOPHORIDAE	0.00533455	49	ANATIDAE	0.00430553				49	TROGLODYTIDAE	0.000257802
50	SYLVIIDAE	0.00441663	50	ODONTOPHORIDAE	0.00386873				50	EMBERIZIDAE	0.000213717
51	Crops_majority	0.00418185	51	MUSTELIDAE	0.00221835				51	PICIDAE	0.000177386
52	TROGLODYTIDAE	0.00253959	52	EMBERIZIDAE	0.00168615				52	FURNARIIDAE	0.00016993
53	BOVIDAE	0.00236697	53	LANIIDAE	0.0011854				53	MUSCICAPIDAE	0.0001059
54	BUCEROTIDAE	0.00171265	54	TYRANNIDAE	0.00102496				54	FRINGILLIDAE	8.07211e-05
55	FALCONIDAE	0.00161228	55	STRIGIDAE	0.000785375				55	ESTRILDIDAE	7.78311e-05
56	SCOLOPACIDAE	0.00135263	56	RHINOLOPHIDAE	0.000775937				56	MOLOSSIDAE	5.4502e-05
57	MURIDAE	0.00115248	57	Crops_majority	0.000683471
58	CEBIDAE	0.00089592	58	SYLVIIDAE	0.000524101
59	FURNARIIDAE	0.000540248	59	PARULIDAE	0.000336381
60	MUSTELIDAE	0.000378746	60	LARIDAE	0.000327008
61	COLUMBIDAE	0.000208832	61	FURNARIIDAE	0.000296984
62	MOTACILLIDAE	6.98686e-05	62	CEBIDAE	0.00020517
63	CERVIDAE	4.7068e-05	63	FRINGILLIDAE	0.00018388
64	FRINGILLIDAE	2.9812e-05	64	CERVIDAE	0.000148678
65	CARDINALIDAE	2.11942e-05	65	PTEROPODIDAE	0.000102915
			66	VESPERTILIONIDAE	9.47946e-05
			67	MUSCICAPIDAE	8.0685e-05
			68	THAMNOPHILIDAE	3.36176e-05
			69	HIRUNDINIDAE	3.09954e-05
