# Supplementary material for: Predicting wildlife reservoirs and global vulnerability to zoonotic Flaviviruses
Source: Nat Commun. 2018 Dec 21;9:5425. doi: 10.1038/s41467-018-07896-2 (PMC6303316; doi:10.1038/s41467-018-07896-2)
Supplement: Supplementary file 5 — Supplementary Data 3 [file 41467_2018_7896_MOESM5_ESM.xlsx]

## Sheet: Comparison_All
*Model label: 1 = known host for viruses from the group, 0 = Species not known to carry viruses from the group, Not Modeled = Species not considered in the model
Note: The table shows if species are known to be positive by either virus isolation, PCR, or PRNT. Probability columns show only the top 5% of predicted species.
					YFV & ZIKV (Group 1)				WNV, SLEV, & USUV (Group 2)					TBEV (individual model1)			RBV, ENTV & DBV (Group 3)					DENV (individual model2)			JEV (individual model3)
Species	Order	Family	Common names (Eng)	# Flaviviruses found positive	Model label*	ZIKV host	YFV host	Model predicted probability (Group1)	Model label*	WNV host	SLEV host	USUV host	Model predicted probability (Group2)	Model label*	TBEV host	Model predicted probability (individual model1)	Model label*	RBV host	ENTV host	DBV host	Model predicted probability (Group3)	Model label*	DENV host	Model predicted probability (individual model2)	Model label*	JEV host	Model predicted probability (individual model3)
Aepyceros melampus	Cetartiodactyla	Bovidae	Impala, Black-faced Impala, Common Impala	1	Not Modeled				0					0			Not Modeled					0			0
Aethomys kaiseri	Rodentia	Muridae	Kaiser's Rock Rat, Kaiser's Aethomys	2	0				0					0			Not Modeled					0			Not Modeled
Alcelaphus buselaphus	Cetartiodactyla	Bovidae	Hartebeest	1	Not Modeled				0					0			Not Modeled					0			0
Alouatta belzebul	Primates	Atelidae	Red-handed Howler Monkey, Black and Red Howler, Red-handed Howler, Red-handed Howling Monkey	1	0			0.0224	0					0			Not Modeled					0			0		0.0084
Alouatta caraya	Primates	Atelidae	Black-and-gold Howler Monkey, Black Howling Monkey, Black Howler Monkey, Black Howler	1	1	No	Yes	0.0803	0					0			Not Modeled					0			0		0.0063
Alouatta guariba	Primates	Atelidae	Brown Howler, Brown Howling Monkey, Southern Brown Howling Monkey, Brown Howler Monkey	1	1	No	Yes	0.0131	0					0			Not Modeled					0			0
Alouatta palliata	Primates	Atelidae	Mantled Howler Monkey, South Pacific Blackish Howling Monkey, Ecuadorian Mantled Howling Monkey, Mantled Howler	1	0				0					0			Not Modeled					0			0
Alouatta pigra	Primates	Atelidae	Yucatán Black Howler Monkey, Mexican Black Howler Monkey, Guatemalan Black Howler Monkey, Guatemalan Howler, Guatemalan Howling Monkey, Lawrence's Howler Monkey, Guatemalan Black Howler, Black Howling Monkey	1	0			0.0278	0					0			Not Modeled					0			1	Yes	0.1098
Alouatta sara	Primates	Atelidae	Bolivian Red Howler Monkey, Bolivian Red Howling Monkey, Bolivian Red Howler	1	1	No	Yes	0.0252	0					0			Not Modeled					0			0		0.0047
Alticola argentatus	Rodentia	Cricetidae	Silver Mountain Vole	1	0			0.0216	0					1	Yes	0.0531	Not Modeled					0		0.018	Not Modeled
Alticola roylei	Rodentia	Cricetidae	Royle's Mountain Vole	0	0			0.0196	0					0			Not Modeled					0		0.0179	Not Modeled
Aotus trivirgatus	Primates	Aotidae	Northern Night Monkey, Three-striped Gray Night Monkey, Douroucouli, Northern Owl Monkey, Owl Monkey, Night Monkey, Three-striped Night Monkey	1	0				0					0			Not Modeled					0			0
Artibeus jamaicensis	Chiroptera	Phyllostomidae	Jamaican Fruit-eating Bat	6	Not Modeled				1	Yes	Yes	No		Not Modeled			1	Yes	No	No	0.209	1	Yes		0
Artibeus lituratus	Chiroptera	Phyllostomidae	Great Fruit-eating Bat	6	Not Modeled				1	Yes	Yes	No	0.0493	Not Modeled			1	Yes	No	No	0.4881	1	Yes	0.3434	0
Arvicanthis niloticus	Rodentia	Muridae	African Grass Rat, African Arvicanthis	3	0				1	Yes	No	No		0			Not Modeled					0			Not Modeled
Ateles paniscus	Primates	Atelidae	Guiana Spider Monkey, Red-faced Black Spider Monkey, Red-faced Spider Monkey, Black Spider Monkey	1	0			0.03	1	No	Yes	No		0			Not Modeled					0		0.0157	0
Bandicota bengalensis	Rodentia	Muridae	Lesser Bandicoot Rat, Indian Mole-rat, Sind Rice Rat	1	0				0					0			Not Modeled					0			Not Modeled
Batomys russatus	Rodentia	Muridae	Russet Batomys, Dinagat Hairy-tailed Rat	0	0			0.0403	0					0			Not Modeled					0			Not Modeled
Bos gaurus	Cetartiodactyla	Bovidae	Gaur, Indian Bison	9	Not Modeled				1	Yes	No	No		1	Yes	0.0312	Not Modeled					0			1	Yes	0.3875
Bradypus tridactylus	Pilosa	Bradypodidae	Pale-throated Three-toed Sloth, Pale-throated Sloth	3	Not Modeled				0					Not Modeled			Not Modeled					Not Modeled			Not Modeled
Bunomys coelestis	Rodentia	Muridae	Lompobatang Bunomys, Heavenly Hill Rat	0	0			0.0407	0					0			Not Modeled					0			Not Modeled
Callithrix jacchus	Primates	Callitrichidae	Common Marmoset, White-tufted-ear Marmoset	2	1	Yes	No	0.2343	0					0			Not Modeled					0			0
Callospermophilus lateralis	Rodentia	Sciuridae	Golden Mantled Ground Squirrel, Green River Basin Golden-mantled Ground Squirrel	0	0			0.0129	0					0			Not Modeled					0			Not Modeled
Callospermophilus madrensis	Rodentia	Sciuridae	Sierra Madre Ground Squirrel	0	0			0.0129	0					0			Not Modeled					0			Not Modeled
Capra aegagrus	Cetartiodactyla	Bovidae	Wild Goat, Bezoar	4	Not Modeled				0					0		0.0801	Not Modeled					0			0		0.0287
Capromys pilorides	Rodentia	Capromyidae	Desmarest's Hutia	0	0			0.0155	0					0			Not Modeled					0			Not Modeled
Carollia perspicillata	Chiroptera	Phyllostomidae	Seba's Short-tailed Bat	5	Not Modeled				0					Not Modeled			0				0.0999	1	Yes	0.6122	0
Castor canadensis	Rodentia	Castoridae	American Beaver	0	0			0.0427	0				0.4417	0		0.0803	Not Modeled					0		0.0424	Not Modeled
Castor fiber	Rodentia	Castoridae	Eurasian Beaver	0	0			0.0286	0				0.0968	0		0.0382	Not Modeled					0			Not Modeled
Cavia patzelti	Rodentia	Caviidae	Sacha Guinea Pig	0	0			0.0254	0					0			Not Modeled					0			Not Modeled
Cercocebus atys	Primates	Cercopithecidae	Sooty Mangabey	4	0				0					0			Not Modeled					0			0
Cercopithecus ascanius	Primates	Cercopithecidae	Red-tailed Monkey, Schmidt's Guenon, Black-cheeked White-nosed Monkey, Redtail Monkey, Red-tailed Guenon	2	0				0					0			Not Modeled					0			0
Cercopithecus diana	Primates	Cercopithecidae	Diana Monkey, Diana Guenon	1	0				0					0			Not Modeled					0			0
Cercopithecus mitis	Primates	Cercopithecidae	Blue Monkey, Samango, Golden Monkey, Diademed Monkey, Sykes' Monkey	1	0				0					0			Not Modeled					0			0
Cercopithecus mona	Primates	Cercopithecidae	Mona Monkey, Mona Guenon	4	0				0					0			Not Modeled					0			0
Cercopithecus nictitans	Primates	Cercopithecidae	Putty-nosed Monkey, Spot-nosed Guenon, Greater White-nosed Monkey, Greater Spot-nosed Guenon, Greater Spot-nosed Monkey, White-nosed Guenon	4	0				0					0			Not Modeled					0			0
Chlorocebus aethiops	Primates	Cercopithecidae	Grivet Monkey, Tantalus, Green Monkey, Malbrouk Monkey, Grivet, Vervet Monkey	4	1	Yes	Yes	0.4172	0					0			Not Modeled					0		0.0252	0		0.0054
Choloepus didactylus	Pilosa	Megalonychidae	Linné's Two-toed Sloth, Unau, Southern Two-toed Sloth, Linnaeus's Two-toed Sloth	1	Not Modeled				0					Not Modeled			Not Modeled					Not Modeled			Not Modeled
Coendou bicolor	Rodentia	Erethizontidae	Bicolor-spined Porcupine	0	0			0.0149	0					0			Not Modeled					0			Not Modeled
Coendou prehensilis	Rodentia	Erethizontidae	Brazilian Porcupine	0	0			0.0172	0					0			Not Modeled					0		0.03	Not Modeled
Colobus guereza	Primates	Cercopithecidae	Guereza, Magistrate Colobus, Eastern Black-and-white Colobus	3	1	No	Yes	0.3359	0					0			Not Modeled					0		0.0368	0		0.0081
Colobus polykomos	Primates	Cercopithecidae	King Colobus, Western Black-and-White Colobus, Western Pied Colobus, Ursine Black-and-White Colobus	1	0				0					0			Not Modeled					0			0
Connochaetes taurinus	Cetartiodactyla	Bovidae	Common Wildebeest, White-bearded Wildebeest, Blue Wildebeest	1	Not Modeled				0					0		0.0059	Not Modeled					0			0
Crateromys australis	Rodentia	Muridae	Dinagat Bushy-tailed Cloud Rat, Dinagat Hairy-tailed Cloud Rat, Dinagat Crateromys, Dinagat Island Cloud Rat	0	0			0.0437	0					0			Not Modeled					0			Not Modeled
Cricetulus migratorius	Rodentia	Cricetidae	Gray Dwarf Hamster, Grey Hamster	0	0			0.0141	0					0			Not Modeled					0			Not Modeled
Cricetus cricetus	Rodentia	Cricetidae	Black-bellied Hamster, Common Hamster	1	0			0.0224	0					0		0.0152	Not Modeled					0			Not Modeled
Crocidura orientalis	Eulipotyphla	Soricidae	Oriental Shrew	1	Not Modeled				Not Modeled					0			Not Modeled					Not Modeled			0
Cuniculus paca	Rodentia	Cuniculidae	Spotted Paca	0	0			0.1705	0					0			Not Modeled					0		0.0735	Not Modeled
Cuniculus taczanowskii	Rodentia	Cuniculidae	Mountain Paca	0	0			0.1644	0					0			Not Modeled					0		0.0151	Not Modeled
Cyclopes didactylus	Pilosa	Cyclopedidae	Silky Anteater, Pygmy Anteater	1	Not Modeled				0					Not Modeled			Not Modeled					Not Modeled			Not Modeled
Dasyprocta leporina	Rodentia	Dasyproctidae	Red-rumped Agouti, Brazilian Agouti	2	0				0					0			Not Modeled					0			Not Modeled
Dasyprocta mexicana	Rodentia	Dasyproctidae	Mexican Agouti	0	0			0.0166	0					0			Not Modeled					0			Not Modeled
Dendromus melanotis	Rodentia	Nesomyidae	Gray African Climbing Mouse, Gray Glimbing Mouse	0	0			0.0145	0					0			Not Modeled					0			Not Modeled
Dicrostonyx torquatus	Rodentia	Cricetidae	Arctic Lemming, Palearctic Collared Lemming	0	0			0.0329	0					0		0.0054	Not Modeled					0		0.0168	Not Modeled
Didelphis marsupialis	Didelphimorphia	Didelphidae	Common Opossum, Southern Opossum, Black-eared Opossum	3	Not Modeled				1	No	Yes	No	0.0542	Not Modeled			Not Modeled					1	Yes	0.8096	Not Modeled
Dinomys branickii	Rodentia	Dinomyidae	Pacarana	0	0			0.0252	0					0			Not Modeled					0		0.0198	Not Modeled
Diplomys labilis	Rodentia	Echimyidae	Rufous Tree Rat	0	0			0.0403	0					0			Not Modeled					0			Not Modeled
Dolichotis patagonum	Rodentia	Caviidae	Patagonian Mara, Patagonian Hare, Patagonian Cavy	0	0			0.0395	0					0			Not Modeled					0			Not Modeled
Eidolon helvum	Chiroptera	Pteropodidae	African Straw-coloured Fruit-bat, Staw-coloured Flying Fox, Pale Xantharpy, Straw-coloured Fruit Bat	5	Not Modeled				0					Not Modeled			1	No	Yes	No	0.5173	0		0.0221	0
Eira barbara	Carnivora	Mustelidae	Tayra, Greyheaded Tayra	1	Not Modeled				0					0			Not Modeled					Not Modeled			Not Modeled
Elephas maximus	Proboscidea	Elephantidae	Asian Elephant, Indian Elephant	2	Not Modeled				Not Modeled					Not Modeled			Not Modeled					Not Modeled			Not Modeled
Eligmodontia typus	Rodentia	Cricetidae	Lowland Gerbil Mouse	0	0			0.0151	0					0			Not Modeled					0			Not Modeled
Eothenomys melanogaster	Rodentia	Cricetidae	Pére David's Vole, Père David's Vole	0	0			0.022	0					0			Not Modeled					0		0.018	Not Modeled
Erethizon dorsatum	Rodentia	Erethizontidae	North American Porcupine	0	0			0.043	0				0.1293	0		0.0053	Not Modeled					0		0.0232	Not Modeled
Erythrocebus patas	Primates	Cercopithecidae	Patas Monkey	5	1	Yes	Yes	0.4425	0					0			Not Modeled					0		0.1213	0
Euoticus elegantulus	Primates	Galagidae	Southern Needle-clawed Galago, Western Needle-clawed Galago, Elegant Galago, Western Needle-clawed Bushbaby, Elegant Needle-clawed Galago	1	0				0					0			Not Modeled					0			0
Galago senegalensis	Primates	Galagidae	Northern Lesser Galago, Senegal Galago, Lesser Bushbaby, Lesser Galago, Senegal Lesser Galago	1	0				0					0			Not Modeled					0			0
Glossophaga soricina	Chiroptera	Phyllostomidae	Pallas's Long-tongued Bat	5	Not Modeled				0					Not Modeled			1	Yes	No	No	0.6304	1	Yes	0.5273	0
Heterogeomys dariensis	Rodentia	Geomyidae	Darien Pocket Gopher	0	0			0.0442	0					0			Not Modeled					0			Not Modeled
Heteromys irroratus	Rodentia	Heteromyidae	Mexican Spiny Pocket Mouse	0	0			0.0132	0					0			Not Modeled					0			Not Modeled
Heteromys pictus	Rodentia	Heteromyidae	Painted Spiny Pocket Mouse	0	0			0.0132	0					0			Not Modeled					0			Not Modeled
Heteromys salvini	Rodentia	Heteromyidae	Salvin's Spiny Pocket Mouse	0	0			0.0142	0					0			Not Modeled					0			Not Modeled
Heteromys spectabilis	Rodentia	Heteromyidae	Jaliscan Spiny Pocket Mouse	0	0			0.0132	0					0			Not Modeled					0			Not Modeled
Hippopotamus amphibius	Cetartiodactyla	Hippopotamidae	Hippopotamus, Large Hippo, Common Hippopotamus	1	Not Modeled				0					0			Not Modeled					0			0
Hydrochoerus hydrochaeris	Rodentia	Caviidae	Capybara	0	0			0.1962	0					0			Not Modeled					0		0.0353	Not Modeled
Hydrochoerus isthmius	Rodentia	Caviidae	Lesser Capybara	0	0			0.0492	0					0			Not Modeled					0			Not Modeled
Hydromys neobritannicus	Rodentia	Muridae	New Britain Water Rat	0	0			0.0395	0					0			Not Modeled					0			Not Modeled
Hystrix africaeaustralis	Rodentia	Hystricidae	Cape Porcupine	0	0			0.1476	0					0			Not Modeled					0			Not Modeled
Hystrix brachyura	Rodentia	Hystricidae	Malayan Porcupine, Himalayan Crestless Porcupine	0	0			0.1057	0					0			Not Modeled					0		0.0108	Not Modeled
Hystrix crassispinis	Rodentia	Hystricidae	Thick-spined Porcupine	0	0			0.062	0					0			Not Modeled					0			Not Modeled
Hystrix cristata	Rodentia	Hystricidae	Crested Porcupine, North African Crested Porcupine	0	0			0.1495	0					0			Not Modeled					0			Not Modeled
Hystrix indica	Rodentia	Hystricidae	Indian Crested Porcupine	0	0			0.1025	0					0			Not Modeled					0			Not Modeled
Hystrix javanica	Rodentia	Hystricidae	Sunda Porcupine	0	0			0.0933	0					0			Not Modeled					0			Not Modeled
Leptomys signatus	Rodentia	Muridae	Fly River Leptomys, Fly River Water Rat	0	0			0.0403	0					0			Not Modeled					0			Not Modeled
Lophocebus albigena	Primates	Cercopithecidae	Grey-cheeked Mangabey, White-cheeked Mangabey, Gray-cheeked Mangabey	1	0				0					0			Not Modeled					0			0
Lophocebus aterrimus	Primates	Cercopithecidae	Black Mangabey, Black Crested Mangabey	1	0				0					0			Not Modeled					0			0
Macaca fascicularis	Primates	Cercopithecidae	Nicobar Crab-eating Macaque, Nicobar Cynomolgus Monkey, Nicobar Long-tailed Macaque	2	1	Yes	No	0.5387	0					0			Not Modeled					0		0.0334	0		0.0045
Macaca mulatta	Primates	Cercopithecidae	Rhesus Monkey, Rhesus Macaque	5	1	Yes	No	0.3811	0					0			Not Modeled					0		0.0268	0		0.0088
Macaca nemestrina	Primates	Cercopithecidae	Southern Pig-tailed Macaque, Sundaland Pigtail Macaque, Pig-tailed Macaque, Pigtail Macaque, Sunda Pig-tailed Macaque	2	0			0.3055	0					0			Not Modeled					1	Yes	0.0799	0		0.0115
Macaca radiata	Primates	Cercopithecidae	Bonnet Macaque	1	0			0.0528	0					0			Not Modeled					0		0.0213	0
Macaca sylvanus	Primates	Cercopithecidae	Barbary Macaque, Barbary Ape	2	0			0.3176	1	Yes	No	No		1	Yes	0.1509	Not Modeled					0		0.0388	0		0.0424
Macruromys major	Rodentia	Muridae	Greater Small-toothed Rat, Eastern Small-toothed Rat	0	0			0.0131	0					0			Not Modeled					0			Not Modeled
Marmota baibacina	Rodentia	Sciuridae	Altai Marmot, Gray Marmot, Grey Marmot	0	0			0.0217	0					0			Not Modeled					0			Not Modeled
Marmota caligata	Rodentia	Sciuridae	Hoary Marmot, Montague Island Hoary Marmot	0	0			0.0225	0					0		0.0056	Not Modeled					0			Not Modeled
Marmota monax	Rodentia	Sciuridae	Woodchuck	1	0			0.0134	0				0.0798	0		0.0126	Not Modeled					0			Not Modeled
Marmota olympus	Rodentia	Sciuridae	Olympic Marmot	0	0			0.0207	0					0			Not Modeled					0			Not Modeled
Marmota sibirica	Rodentia	Sciuridae	Mongolian Marmot, Siberian Marmot, Tarbagan Marmot	0	0			0.0232	0					0			Not Modeled					0			Not Modeled
Marmota vancouverensis	Rodentia	Sciuridae	Vancouver Island Marmot, Chinese Ferret Badger, Vancouver Marmot	0	0			0.0212	0					0			Not Modeled					0			Not Modeled
Mastomys kollmannspergeri	Rodentia	Muridae	Kollmannsperger's Mastomys	0	0			0.021	0					0			Not Modeled					0			Not Modeled
Melomys matambuai	Rodentia	Muridae	Manus Melomys	0	0			0.0404	0					0			Not Modeled					0			Not Modeled
Meriones hurrianae	Rodentia	Muridae	Indian Desert Gerbil, Indian Desert Jird	2	0				0					0			Not Modeled					0			Not Modeled
Mico leucippe	Primates	Callitrichidae	Golden-white Bare-ear Marmoset	1	0				0					0			Not Modeled					0			0
Microsciurus mimulus	Rodentia	Sciuridae	Western Dwarf Squirrel	0	0			0.0271	0					0			Not Modeled					0			Not Modeled
Microtus qazvinensis	Rodentia	Cricetidae		0	0			0.0277	0					0			Not Modeled					0		0.0181	Not Modeled
Molossus molossus	Chiroptera	Molossidae	Pallas's Mastiff Bat	5	Not Modeled				0					Not Modeled			0				0.2635	1	Yes	0.3748	0
Molossus rufus	Chiroptera	Molossidae	Black Mastiff Bat	5	Not Modeled				0					Not Modeled			1	Yes	No	No	0.4061	0		0.0601	0
Mops condylurus	Chiroptera	Molossidae	Angolan Mops Bat, Knob-tailed Nyctinome, Knob-tailed Mops Bat, Angolan Free-tailed Bat	4	Not Modeled				0					Not Modeled			1	No	Yes	Yes	0.2949	0			0
Mus mattheyi	Rodentia	Muridae	Matthey's Mouse	0	0			0.0136	0					0			Not Modeled					0			Not Modeled
Mus musculus	Rodentia	Muridae	House Mouse	6	1	No	Yes	0.3709	1	Yes	Yes	No	0.3944	0		0.0983	Not Modeled					1	Yes	0.3636	Not Modeled
Myocastor coypus	Rodentia	Myocastoridae	Coypu, Nutria	0	0			0.0354	0					0			Not Modeled					0			Not Modeled
Neomicroxus bogotensis	Rodentia	Cricetidae	Bogota Grass Mouse, Bogotá Akodont	0	0			0.0141	0					0			Not Modeled					0			Not Modeled
Neomicroxus latebricola	Rodentia	Cricetidae	Ecuadorean Grass Mouse, Ecuadorean Akodont	0	0			0.0135	0					0			Not Modeled					0			Not Modeled
Notocitellus annulatus	Rodentia	Sciuridae	Ring-tailed Ground Squirrel	0	0			0.0135	0					0			Not Modeled					0			Not Modeled
Oecomys concolor	Rodentia	Cricetidae	Natterer's Oecomys	0	0			0.0143	0					0			Not Modeled					0			Not Modeled
Ondatra zibethicus	Rodentia	Cricetidae	Muskrat	1	0			0.0435	0				0.1648	0		0.2637	Not Modeled					0		0.0368	Not Modeled
Oryzomys dimidiatus	Rodentia	Cricetidae	Thomas's Rice Rat	0	0			0.0407	0					0			Not Modeled					0			Not Modeled
Otolemur crassicaudatus	Primates	Galagidae	Thick-tailed Greater Galago, Thick-tailed Bushbaby, Greater Galago, Large-eared Greater Galago, Greater Bushbaby, Garnett's Greater Galago	1	0				0					0			Not Modeled					0			0
Otospermophilus variegatus	Rodentia	Sciuridae	Rock Squirrel	0	0			0.0155	0					0			Not Modeled					0			Not Modeled
Pan troglodytes	Primates	Hominidae	Chimpanzee, Robust Chimpanzee, Common Chimpanzee	2	0				0					0			Not Modeled					0			0
Panthera leo	Carnivora	Felidae	Lion, African Lion	2	Not Modeled				0					0			Not Modeled					Not Modeled			Not Modeled
Papio anubis	Primates	Cercopithecidae	Olive Baboon, Anubis Baboon	4	0				0					0			Not Modeled					0			0
Papio papio	Primates	Cercopithecidae	Guinea Baboon	3	0			0.305	0					0			Not Modeled					0		0.0541	0
Pecari tajacu	Cetartiodactyla	Tayassuidae	Collared Peccary	1	Not Modeled				0					0			Not Modeled					0			0
Phyllostomus hastatus	Chiroptera	Phyllostomidae	Greater Spear-nosed Bat	4	Not Modeled				0					Not Modeled			0				0.0613	0		0.1748	0
Phyllotis gerbillus	Rodentia	Cricetidae	Gerbil Leaf-eared Mouse	0	0			0.0139	0					0			Not Modeled					0			Not Modeled
Pithecia pithecia	Primates	Pitheciidae	White-faced Saki	1	0				0					0			Not Modeled					0			0
Platyrrhinus helleri	Chiroptera	Phyllostomidae	Heller's Broad-nosed Bat	2	Not Modeled				0					Not Modeled			0					0		0.0222	0
Pogonomys championi	Rodentia	Muridae	Champion's Tree Mouse	0	0			0.0403	0					0			Not Modeled					0			Not Modeled
Poliocitellus franklinii	Rodentia	Sciuridae	Franklin's Ground Squirrel	0	0			0.0131	0					0			Not Modeled					0			Not Modeled
Pongo abelii	Primates	Hominidae	Sumatran Orangutan	1	0				0					0			Not Modeled					0			0
Pongo pygmaeus	Primates	Hominidae	Bornean Orangutan	5	1	Yes	No	0.3906	0					0			Not Modeled					0		0.0433	0		0.008
Potos flavus	Carnivora	Procyonidae	Kinkajou	1	Not Modeled				0					0			Not Modeled					Not Modeled			Not Modeled
Praomys lukolelae	Rodentia	Muridae	Lukolela Swamp Rat	0	0			0.0178	0					0			Not Modeled					0			Not Modeled
Praomys minor	Rodentia	Muridae	Least Praomys, Least Soft-furred Mouse	0	0			0.0135	0					0			Not Modeled					0			Not Modeled
Prosciurillus rosenbergii	Rodentia	Sciuridae	Sanghir Squirrel	0	0			0.0403	0					0			Not Modeled					0			Not Modeled
Pseudohydromys occidentalis	Rodentia	Muridae	Western Shrew Mouse	0	0			0.0186	0					0			Not Modeled					0			Not Modeled
Pseudohydromys sandrae	Rodentia	Muridae	White-bellied Moss-Mouse	0	0			0.0403	0					0			Not Modeled					0			Not Modeled
Pteronotus davyi	Chiroptera	Mormoopidae	Davy's Naked-backed Bat	5	Not Modeled				0					Not Modeled			0					0			0
Pteronotus parnellii	Chiroptera	Mormoopidae	Common Mustached Bat, Parnell's Mustached Bat	5	Not Modeled				0					Not Modeled			0					0			0
Rattus bontanus	Rodentia	Muridae	Southwestern Xanthurus Rat, Bonthain Rat	0	0			0.013	0					0			Not Modeled					0			Not Modeled
Rattus enganus	Rodentia	Muridae	Enggano Island Rat, Enggano Rat	0	0			0.013	0					0			Not Modeled					0			Not Modeled
Rattus mollicomulus	Rodentia	Muridae	Lompobatang Sulawesi Rat, Little Soft-furred Rat	0	0			0.0656	0					0			Not Modeled					0			Not Modeled
Rattus norvegicus	Rodentia	Muridae	Brown Rat	2	0			0.2014	0				0.2367	0		0.7048	Not Modeled					0		0.0766	Not Modeled
Rattus omichlodes	Rodentia	Muridae	Arianus's Rat	0	0			0.0362	0					0			Not Modeled					0			Not Modeled
Rattus pococki	Rodentia	Muridae	Pocock's Highland Rat	0	0			0.0395	0					0			Not Modeled					0			Not Modeled
Rattus rattus	Rodentia	Muridae	House Rat, Ship Rat, Roof Rat, Black Rat	6	1	No	Yes	0.3529	1	No	Yes	No	0.5614	0		0.0068	Not Modeled					0		0.0621	Not Modeled
Saguinus geoffroyi	Primates	Callitrichidae	Geoffroy's Tamarin, Red Crested Bare-face Tamarin, Geoffroy's Tamarin	1	1	No	Yes	0.0756	0					0			Not Modeled					0			0
Saguinus midas	Primates	Callitrichidae	Golden-handed Tamarin, Midas Tamarin, Red-handed Tamarin, Yellow-handed Tamarin	1	0				0					0			Not Modeled					0			0
Saimiri sciureus	Primates	Cebidae	Common Squirrel Monkey, South American Squirrel Monkey	1	0				0					0			Not Modeled					0			0
Sapajus apella	Primates	Cebidae	Margarita Island Capuchin, Black-capped Capuchin, Guianan Brown Capuchin, Tufted Capuchin	2	0			0.0407	1	No	Yes	No		0			Not Modeled					0			0
Sapajus libidinosus	Primates	Cebidae	Bearded Capuchin, Black-striped Capuchin	1	1	Yes	No	0.1213	0					0			Not Modeled					0			0
Semnopithecus entellus	Primates	Cercopithecidae	Northern Plains Gray Langur, Bengal Hanuman Langur	1	0			0.1867	0					0			Not Modeled					0		0.0405	0		0.0087
Solomys ponceleti	Rodentia	Muridae	Poncelet's Giant Rat, Poncelet's Naked-tailed Rat	0	0			0.015	0					0			Not Modeled					0			Not Modeled
Solomys salebrosus	Rodentia	Muridae	Bougainville Giant Rat, Bougainville Naked-tailed Rat	0	0			0.0149	0					0			Not Modeled					0			Not Modeled
Soricomys kalinga	Rodentia	Muridae	Cordillera Shrew-mouse	0	0			0.0402	0					0			Not Modeled					0			Not Modeled
Spermophilus citellus	Rodentia	Sciuridae	European Ground Squirrel, European Squirrel, European Souslik	1	0			0.0139	0					0			Not Modeled					0			Not Modeled
Steatomys opimus	Rodentia	Nesomyidae		1	0				0					0			Not Modeled					0			Not Modeled
Tamandua tetradactyla	Pilosa	Myrmecophagidae	Southern Tamandua, Northern Tamandua, Collared Anteater, Tamandua, Lesser Anteater	2	Not Modeled				0					Not Modeled			Not Modeled					Not Modeled			Not Modeled
Tatera indica	Rodentia	Muridae	Indian Gerbil	3	0				0					0			Not Modeled					0			Not Modeled
Tylomys mirae	Rodentia	Cricetidae	Mira Climbing Rat	0	0			0.0403	0					0			Not Modeled					0			Not Modeled
Urocitellus armatus	Rodentia	Sciuridae	Uinita Ground Squirrel	0	0			0.013	0					0			Not Modeled					0			Not Modeled
Urocitellus brunneus	Rodentia	Sciuridae	Idaho Ground Squirrel	0	0			0.0132	0					0			Not Modeled					0			Not Modeled
Urocitellus mollis	Rodentia	Sciuridae	Piute Ground Squirrel, Great Basin Ground Squirrel	0	0			0.0131	0					0			Not Modeled					0			Not Modeled
Urocitellus parryii	Rodentia	Sciuridae	Arctic Ground Squirrel	0	0			0.0214	0					0		0.0048	Not Modeled					0		0.0186	Not Modeled
Urocitellus townsendii	Rodentia	Sciuridae	Townsend's Ground Squirrel	0	0			0.013	0					0			Not Modeled					0			Not Modeled
Uromys emmae	Rodentia	Muridae	Emma's Giant Rat	0	0			0.0318	0					0			Not Modeled					0			Not Modeled
Uromys neobritannicus	Rodentia	Muridae	Bismarck Giant Rat	0	0			0.0395	0					0			Not Modeled					0			Not Modeled
Xerospermophilus mohavensis	Rodentia	Sciuridae	Mohave Ground Squirrel	0	0			0.0135	0					0			Not Modeled					0			Not Modeled
Xerospermophilus spilosoma	Rodentia	Sciuridae	Spotted Ground Squirrel	0	0			0.0129	0					0			Not Modeled					0			Not Modeled
Bubulcus ibis	Pelecaniformes	Ardeidae	Cattle Egret	2	Not Modeled				1	Yes	No	No	0.8122	Not Modeled			Not Modeled					Not Modeled			Not Modeled
Threskiornis aethiopicus	Pelecaniformes	Threskiornithidae	African Sacred Ibis, Sacred Ibis	1	Not Modeled				0				0.0468	Not Modeled			Not Modeled					Not Modeled			Not Modeled
Acomys cahirinus	Rodentia	Muridae	Cairo Spiny Mouse, Greater Wilfred's Mouse, Northeast African Spiny Mouse	1	0				0					0			Not Modeled					0			Not Modeled
Ailurus fulgens	Carnivora	Ailuridae	Red Panda, Lesser Panda, Red Cat-bear	1	Not Modeled				0					0			Not Modeled					Not Modeled			Not Modeled
Akodon mimus	Rodentia	Cricetidae	Thespian Grass Mouse, Hocicudo-like Akodont	1	0				1	Yes	No	No		0			Not Modeled					0			Not Modeled
Akodon montensis	Rodentia	Cricetidae	Montane Akodont, Montane Grass Mouse	1	0				0					0			Not Modeled					0			Not Modeled
Alces alces	Cetartiodactyla	Cervidae	Moose, Elk, Eurasian Moose, European Elk, Eurasian Elk, Siberian Elk	2	Not Modeled				0				0.1976	0		0.462	Not Modeled					0			0		0.0156
Ammospermophilus nelsoni	Rodentia	Sciuridae	Nelson's Antelope Squirrel, San Joaquin Antelope Ground Squirrel, San Joaquin Antelope Squirrel	2	0				0					0			Not Modeled					0			Not Modeled
Anoura geoffroyi	Chiroptera	Phyllostomidae	Geoffroy's Tailless Bat	4	Not Modeled				0					Not Modeled			0					0		0.012	0
Antilocapra americana	Cetartiodactyla	Antilocapridae	Pronghorn, American Pronghorn, Mexican Pronghorn	1	Not Modeled				0					0			Not Modeled					0			0
Antrozous pallidus	Chiroptera	Vespertilionidae	Pallid Bat	0	Not Modeled				0				0.1173	Not Modeled			0					0			0
Apodemus agrarius	Rodentia	Muridae	Striped Field Mouse	1	0				0				0.0481	1	Yes	0.5086	Not Modeled					0		0.0199	Not Modeled
Apodemus sylvaticus	Rodentia	Muridae	Long-tailed Field Mouse, Wood Mouse, Small Wood Mouse	3	0				0					1	Yes	0.5521	Not Modeled					0			Not Modeled
Arabitragus jayakari	Cetartiodactyla	Bovidae	Arabian Tahr	1	Not Modeled				1	Yes	No	No		0			Not Modeled					0			0		0.0066
Babyrousa babyrussa	Cetartiodactyla	Suidae	Hairy Babirusa, Deer Hog, Buru Babirusa, Babirusa, Golden Babirusa, Babiroussa, Moluccan Babirusa	1	Not Modeled				0					0			Not Modeled					0			0		0.0039
Bassariscus astutus	Carnivora	Procyonidae	Ringtail	0	Not Modeled				0				0.0976	0			Not Modeled					Not Modeled			Not Modeled
Bison bison	Cetartiodactyla	Bovidae	American Bison	1	Not Modeled				0				0.0717	0		0.2181	Not Modeled					0			0
Bradypus variegatus	Pilosa	Bradypodidae	Brown-throated Sloth, Brown-throated Three-toed Sloth, Bolivian Three-toed Sloth	3	Not Modeled				1	No	Yes	No	0.0599	Not Modeled			Not Modeled					Not Modeled			Not Modeled
Calomys musculinus	Rodentia	Cricetidae	Drylands Vesper Mouse, Drylands Laucha	1	0				1	No	Yes	No		0			Not Modeled					0			Not Modeled
Canis aureus	Carnivora	Canidae	Golden Jackal, Asiatic Jackal, Common Jackal	0	Not Modeled				0				0.1291	0			Not Modeled					Not Modeled			Not Modeled
Canis latrans	Carnivora	Canidae	Coyote, American Jackal, Brush Wolf, Prairie Wolf	2	Not Modeled				0				0.4528	0		0.0387	Not Modeled					Not Modeled			Not Modeled
Canis lupus	Carnivora	Canidae	Gray Wolf, Timber Wolf, Arctic Wolf, Grey Wolf, Mexican Wolf, Plains Wolf, Common Wolf, Tundra Wolf, Wolf	6	Not Modeled				1	Yes	No	No	0.5329	1	Yes	0.3055	Not Modeled					Not Modeled			Not Modeled
Capra falconeri	Cetartiodactyla	Bovidae	Markhor	1	Not Modeled				1	Yes	No	No		0		0.0094	Not Modeled					0			0
Capreolus capreolus	Cetartiodactyla	Cervidae	European Roe Deer, Western Roe Deer, Roe Deer, European Roe	3	Not Modeled				0				0.0765	0		0.228	Not Modeled					0			0
Caracal caracal	Carnivora	Felidae	Caracal, Desert Lynx, African Caracal, Asian Caracal	0	Not Modeled				0				0.0588	0			Not Modeled					Not Modeled			Not Modeled
Cervus canadensis	Cetartiodactyla	Cervidae	Wapiti, Siberian Wapiti, McNeill's Deer, Merriam's Wapiti, Shou, Izubra/Manchurian Wapiti, Tien Shan Wapiti, Tule Elk, Alashan Wapiti	0	Not Modeled				0				0.2324	0		0.0182	Not Modeled					0			0		0.0126
Cervus elaphus	Cetartiodactyla	Cervidae	Red Deer, Western Red Deer	3	Not Modeled				0				0.0597	1	Yes	0.7373	Not Modeled					0			0
Chaerephon bregullae	Chiroptera	Molossidae	Fijian Free-tailed Bat, Fijian Mastiff Bat	1	Not Modeled				1	Yes	No	No		Not Modeled			0					0			0
Chaerephon pumilus	Chiroptera	Molossidae	Little Free-tailed Bat, Little Wrinkle-lipped Bat, Lesser Free-tailed Bat, White-bellied Free-tailed Bat	3	Not Modeled				0					Not Modeled			1	No	Yes	Yes	0.242	0			0
Choloepus hoffmanni	Pilosa	Megalonychidae	Hoffmann's Two-toed Sloth	4	Not Modeled				1	Yes	Yes	No		Not Modeled			Not Modeled					Not Modeled			Not Modeled
Crocidura olivieri	Eulipotyphla	Soricidae	Olivier's Shrew, African Giant Shrew	1	Not Modeled				Not Modeled					0			Not Modeled					Not Modeled			0
Crocidura russula	Eulipotyphla	Soricidae	White-toothed Shrew, Greater White-toothed Shrew	1	Not Modeled				Not Modeled					0			Not Modeled					Not Modeled			0
Crocidura zaphiri	Eulipotyphla	Soricidae	Zaphir's Shrew	1	Not Modeled				Not Modeled					0			Not Modeled					Not Modeled			0
Ctenodactylus gundi	Rodentia	Ctenodactylidae	Gundi, North African Gundi	1	0				0					0			Not Modeled					0			Not Modeled
Dama dama	Cetartiodactyla	Cervidae	Persian Fallow Deer, Fallow Deer, Mesopotamian Fallow Deer	1	Not Modeled				0					0		0.0651	Not Modeled					0			0
Dasymys incomtus	Rodentia	Muridae	African Marsh Rat, Common Dasymys	1	0				0					0			Not Modeled					0			Not Modeled
Dasypus novemcinctus	Cingulata	Dasypodidae	Nine-banded Armadillo, Common Long-nosed Armadillo	1	Not Modeled				Not Modeled					Not Modeled			Not Modeled					Not Modeled			Not Modeled
Desmodus rotundus	Chiroptera	Phyllostomidae	Common Vampire Bat, Vampire Bat	3	Not Modeled				0				0.0722	Not Modeled			1	Yes	No	No	0.6178	0		0.1918	0
Didelphis virginiana	Didelphimorphia	Didelphidae	Virginia Opossum	1	Not Modeled				0				0.4242	Not Modeled			Not Modeled					0		0.0297	Not Modeled
Dipodomys heermanni	Rodentia	Heteromyidae	Heermann's Kangaroo Rat, Morro Bay Kangaroo-rat, Morro Bay Kangaroo Rat	2	0				0					0			Not Modeled					0			Not Modeled
Dipodomys nitratoides	Rodentia	Heteromyidae	Fresno Kangaroo Rat, San Joaquin Kangaroo Rat	2	0				0					0			Not Modeled					0			Not Modeled
Eliomys munbyanus	Rodentia	Gliridae		1	0				0					0			Not Modeled					0			Not Modeled
Enhydra lutris	Carnivora	Mustelidae	Sea Otter	0	Not Modeled				0				0.053	0			Not Modeled					Not Modeled			Not Modeled
Eptesicus fuscus	Chiroptera	Vespertilionidae	Big Brown Bat	3	Not Modeled				0				0.558	Not Modeled			1	Yes	No	No	0.4548	0		0.055	0
Eptesicus serotinus	Chiroptera	Vespertilionidae	Serotine	0	Not Modeled				0				0.1538	Not Modeled			0				0.2075	0		0.0124	0		0.0032
Equus ferus	Perissodactyla	Equidae	Przewalski's Horse, Asian Wild Horse, Mongolian Wild Horse	6	Not Modeled				1	Yes	No	No	0.0808	Not Modeled			Not Modeled					Not Modeled		0.0187	1	Yes	0.5267
Eulemur fulvus	Primates	Lemuridae	Brown Lemur, Common Brown Lemur	1	0				0					0			Not Modeled					0			0
Felis silvestris	Carnivora	Felidae	Wild Cat, Wildcat	0	Not Modeled				0				0.135	0			Not Modeled					Not Modeled			Not Modeled
Galagoides demidoff	Primates	Galagidae	Demidoff's Dwarf Galago, Dwarf Galago, Dwarf Bushbaby, Demidoff's Galago	1	0				0					0			Not Modeled					0			0
Genetta genetta	Carnivora	Viverridae	Common Genet	0	Not Modeled				0				0.0689	0			Not Modeled					Not Modeled			Not Modeled
Gerbillus gerbillus	Rodentia	Muridae	Lesser Egyptian Gerbil	1	0				0					0			Not Modeled					0			Not Modeled
Gerbillus pyramidum	Rodentia	Muridae	Greater Egyptian Gerbil	1	0				0					0			Not Modeled					0			Not Modeled
Glaucomys sabrinus	Rodentia	Sciuridae	Carolina Flying Squirrel, Northern Flying Squirrel	0	0				0				0.1054	0			Not Modeled					0			Not Modeled
Gulo gulo	Carnivora	Mustelidae	Wolverine	0	Not Modeled				0				0.1359	0		0.0352	Not Modeled					Not Modeled			Not Modeled
Herpailurus yagouaroundi	Carnivora	Felidae	Jaguarundi, Eyra Cat	0	Not Modeled				0				0.0712	0			Not Modeled					Not Modeled			Not Modeled
Hyaena hyaena	Carnivora	Hyaenidae	Striped Hyaena	0	Not Modeled				0				0.0988	0			Not Modeled					Not Modeled			Not Modeled
Lasionycteris noctivagans	Chiroptera	Vespertilionidae	Silver-haired Bat	0	Not Modeled				0				0.1245	Not Modeled			0				0.0328	0			0
Lasiurus blossevillii	Chiroptera	Vespertilionidae	Southern Red Bat	0	Not Modeled				0				0.0529	Not Modeled			0				0.1308	0		0.0566	0
Lasiurus cinereus	Chiroptera	Vespertilionidae	Hoary Bat, Hawaiian Hoary Bat	0	Not Modeled				0				0.1978	Not Modeled			0				0.2002	0		0.0211	0
Lemur catta	Primates	Lemuridae	Ring-tailed Lemur	1	0				0					0			Not Modeled					0			0
Lepilemur edwardsi	Primates	Lepilemuridae	Milne-Edwards's Sportive Lemur	1	0				0					0			Not Modeled					0			0
Lepilemur mustelinus	Primates	Lepilemuridae	Weasel Sportive Lemur, Greater Sportive Lemur, Greater Weasel Lemur	1	0				0					0			Not Modeled					0			0
Lepus americanus	Lagomorpha	Leporidae	Snowshoe Hare, Snowshoe Rabbit, Varying Hare	1	Not Modeled				0				0.0882	0		0.0083	Not Modeled					Not Modeled			Not Modeled
Lepus arcticus	Lagomorpha	Leporidae	Arctic Hare	0	Not Modeled				0				0.0484	0		0.0053	Not Modeled					Not Modeled			Not Modeled
Lepus californicus	Lagomorpha	Leporidae	Black-tailed Jackrabbit	1	Not Modeled				1	No	Yes	No	0.1099	0			Not Modeled					Not Modeled			Not Modeled
Lepus europaeus	Lagomorpha	Leporidae	European Hare, Brown Hare, European Brown Hare	1	Not Modeled				0				0.1858	0			Not Modeled					Not Modeled			Not Modeled
Lissonycteris angolensis	Chiroptera	Pteropodidae	Angolan Fruit Bat, Angolan Rousette	1	Not Modeled				0					Not Modeled			0					0		0.0098	0
Lontra canadensis	Carnivora	Mustelidae	North American River Otter, Northern River Otter, North American Otter	0	Not Modeled				0				0.0565	0		0.0412	Not Modeled					Not Modeled			Not Modeled
Lophuromys sikapusi	Rodentia	Muridae	Rusty-bellied Brush-furred Rat	1	0				0					0			Not Modeled					0			Not Modeled
Lutra lutra	Carnivora	Mustelidae	Eurasian Otter, European Otter, European River Otter, Old World Otter, Common Otter	0	Not Modeled				0				0.2239	0		0.2827	Not Modeled					Not Modeled			Not Modeled
Lynx canadensis	Carnivora	Felidae	Canada Lynx, American Lynx	0	Not Modeled				0				0.0966	0		0.0051	Not Modeled					Not Modeled			Not Modeled
Lynx lynx	Carnivora	Felidae	Eurasian Lynx	0	Not Modeled				0				0.0736	0		0.1094	Not Modeled					Not Modeled			Not Modeled
Lynx rufus	Carnivora	Felidae	Bobcat, Bay Lynx	0	Not Modeled				0				0.2098	0			Not Modeled					Not Modeled			Not Modeled
Macaca fuscata	Primates	Cercopithecidae	Japanese Macaque	1	0				0					0			Not Modeled					0			0
Macaca sinica	Primates	Cercopithecidae	Toque Macaque	1	0				0					0			Not Modeled					0			0
Marmota flaviventris	Rodentia	Sciuridae	Yellow-bellied Marmot	1	0				0					0			Not Modeled					0			Not Modeled
Martes americana	Carnivora	Mustelidae	American Marten, American Pine Marten	0	Not Modeled				0				0.0963	0		0.0051	Not Modeled					Not Modeled			Not Modeled
Martes foina	Carnivora	Mustelidae	Beech Marten, Stone Marten	0	Not Modeled				0				0.0899	0			Not Modeled					Not Modeled			Not Modeled
Martes martes	Carnivora	Mustelidae	Pine Marten, European Pine Marten	0	Not Modeled				0				0.1171	0		0.048	Not Modeled					Not Modeled			Not Modeled
Martes pennanti	Carnivora	Mustelidae	Fisher	0	Not Modeled				0				0.0694	0			Not Modeled					Not Modeled			Not Modeled
Martes zibellina	Carnivora	Mustelidae	Sable	0	Not Modeled				0				0.0976	0		0.0177	Not Modeled					Not Modeled			Not Modeled
Meles meles	Carnivora	Mustelidae	Eurasian Badger, European Badger, Badger	1	Not Modeled				0				0.1246	0		0.0319	Not Modeled					Not Modeled			Not Modeled
Mephitis mephitis	Carnivora	Mephitidae	Striped Skunk	2	Not Modeled				1	Yes	No	No	0.3422	0			Not Modeled					Not Modeled			Not Modeled
Mesocricetus auratus	Rodentia	Cricetidae	Golden Hamster	2	0				1	Yes	No	No		0			Not Modeled					0			Not Modeled
Micromys minutus	Rodentia	Muridae	Eurasian Harvest Mouse, Harvest Mouse	0	0				0				0.1027	0		0.6783	Not Modeled					0		0.0239	Not Modeled
Microtus arvalis	Rodentia	Cricetidae	Common Vole	2	0				0					1	Yes	0.03	Not Modeled					0			Not Modeled
Microtus californicus	Rodentia	Cricetidae	Amargosa Vole, California Vole	1	0				0					0			Not Modeled					0			Not Modeled
Microtus guentheri	Rodentia	Cricetidae	Günther's Vole	1	0				0					0			Not Modeled					0			Not Modeled
Microtus longicaudus	Rodentia	Cricetidae	Long-tailed Vole, San Bernardino Long-tailed Vole	0	0				0				0.0489	0		0.0067	Not Modeled					0			Not Modeled
Microtus pennsylvanicus	Rodentia	Cricetidae	Chihuahua Vole, Meadow Vole	0	0				0				0.09	0		0.0474	Not Modeled					0		0.026	Not Modeled
Millardia meltada	Rodentia	Muridae	Soft-furred Metad, Soft-furred Field Rat, Soft-furred Rat	1	0				0					0			Not Modeled					0			Not Modeled
Mus spretus	Rodentia	Muridae	Algerian Mouse, Western Mediterranean Mouse, WESTERN MEDITERRANEAN MOUSE	1	0				0					0		0.014	Not Modeled					0			Not Modeled
Mustela erminea	Carnivora	Mustelidae	Stoat, Ermine, Short-tailed Weasel	0	Not Modeled				0				0.1382	0		0.4125	Not Modeled					Not Modeled			Not Modeled
Mustela frenata	Carnivora	Mustelidae	Long-tailed Weasel	0	Not Modeled				0				0.106	0			Not Modeled					Not Modeled			Not Modeled
Mustela nivalis	Carnivora	Mustelidae	Least Weasel, Weasel	0	Not Modeled				0				0.0927	0		0.0919	Not Modeled					Not Modeled			Not Modeled
Mustela sibirica	Carnivora	Mustelidae	Siberian Weasel	0	Not Modeled				0				0.0514	0		0.0077	Not Modeled					Not Modeled			Not Modeled
Myodes gapperi	Rodentia	Cricetidae	Revillagigedo Island Red-backed Vole, Southern Red-backed Vole	0	0				0				0.0609	0		0.0047	Not Modeled					0			Not Modeled
Myodes glareolus	Rodentia	Cricetidae	Bank Vole	3	0				1	Yes	No	No	0.0773	1	Yes	0.3663	Not Modeled					0		0.0201	Not Modeled
Myotis daubentonii	Chiroptera	Vespertilionidae	Daubenton's Myotis, Daubenton's Bat	0	Not Modeled				0				0.2247	Not Modeled			0				0.255	0		0.0216	0		0.0116
Myotis lucifugus	Chiroptera	Vespertilionidae	Little Brown Bat, Little Brown Myotis	2	Not Modeled				0				0.1299	Not Modeled			0				0.283	0		0.0491	0		0.005
Myotis melanorhinus	Chiroptera	Vespertilionidae	Dark-nosed Small-footed Myotis	0	Not Modeled				0				0.0582	Not Modeled			0					0			0
Myotis septentrionalis	Chiroptera	Vespertilionidae	Northern Myotis	1	Not Modeled				0				0.0684	Not Modeled			0					0			0		0.0054
Myotis thysanodes	Chiroptera	Vespertilionidae	Fringed Myotis	0	Not Modeled				0				0.049	Not Modeled			0					0			0
Myotis volans	Chiroptera	Vespertilionidae	Long-legged Myotis	0	Not Modeled				0				0.05	Not Modeled			0					0			0
Natalus tumidirostris	Chiroptera	Natalidae	Trinidadian Funnel-eared Bat	3	Not Modeled				0					Not Modeled			0					0			0
Neotoma fuscipes	Rodentia	Cricetidae	Dusky-footed Woodrat, San Joaquin Valley Woodrat	1	0				0					0			Not Modeled					0			Not Modeled
Neovison vison	Carnivora	Mustelidae	American Mink	0	Not Modeled				0				0.0835	0		0.0236	Not Modeled					Not Modeled			Not Modeled
Nyctereutes procyonoides	Carnivora	Canidae	Raccoon Dog	0	Not Modeled				0				0.083	0		0.0195	Not Modeled					Not Modeled			Not Modeled
Odocoileus hemionus	Cetartiodactyla	Cervidae	Mule Deer, Black-tailed Deer, Cedros Island Mule Deer, Cedros Island Black-tailed Deer	0	Not Modeled				0				0.1191	0		0.0092	Not Modeled					0			0
Odocoileus virginianus	Cetartiodactyla	Cervidae	White-tailed Deer, Key Deer, Key Deer Toy Deer	1	Not Modeled				1	Yes	No	No	0.5985	0		0.0094	Not Modeled					0			0
Oligoryzomys nigripes	Rodentia	Cricetidae	Black-footed Pygmy Rice Rat, Delta Pygmy Rice Rat	1	0				1	No	Yes	No		0			Not Modeled					0			Not Modeled
Onychomys leucogaster	Rodentia	Cricetidae	Northern Grasshopper Mouse	0	0				0				0.0505	0			Not Modeled					0			Not Modeled
Onychomys torridus	Rodentia	Cricetidae	Southern Grasshopper Mouse	2	0				0					0			Not Modeled					0			Not Modeled
Oreamnos americanus	Cetartiodactyla	Bovidae	Mountain Goat, Rocky Mountain Goat	1	Not Modeled				1	Yes	No	No	0.1842	0		0.0407	Not Modeled					0			0		0.0075
Oryctolagus cuniculus	Lagomorpha	Leporidae	European Rabbit	2	Not Modeled				0				0.094	0			Not Modeled					Not Modeled			Not Modeled
Oryzomys palustris	Rodentia	Cricetidae	Marsh Rice Rat	1	0				0					0			Not Modeled					0			Not Modeled
Ovibos moschatus	Cetartiodactyla	Bovidae	Muskox, Musk Ox	0	Not Modeled				0				0.0613	0		0.1315	Not Modeled					0			0		0.0051
Ovis dalli	Cetartiodactyla	Bovidae	Thinhorn Sheep, Dall's Sheep	0	Not Modeled				0				0.0963	0		0.0719	Not Modeled					0			0		0.0082
Ovis nivicola	Cetartiodactyla	Bovidae	Snow Sheep	0	Not Modeled				0				0.0474	0		0.025	Not Modeled					0			0		0.0038
Panthera onca	Carnivora	Felidae	Jaguar	1	Not Modeled				0					0			Not Modeled					Not Modeled			Not Modeled
Panthera pardus	Carnivora	Felidae	Leopard	0	Not Modeled				0				0.0555	0		0.0072	Not Modeled					Not Modeled			Not Modeled
Panthera tigris	Carnivora	Felidae	Tiger	1	Not Modeled				0					0			Not Modeled					Not Modeled			Not Modeled
Panthera uncia	Carnivora	Felidae	Snow Leopard, Ounce	1	Not Modeled				0					0			Not Modeled					Not Modeled			Not Modeled
Perodicticus potto	Primates	Lorisidae	West African Potto, Western Potto	1	0				0					0			Not Modeled					0			0
Peromyscus boylii	Rodentia	Cricetidae	Brush Mouse	0	0				0				0.0773	0			Not Modeled					0			Not Modeled
Peromyscus gossypinus	Rodentia	Cricetidae	Cotton Deermouse, Cotton Mouse, Key Largo Cotton Mouse	1	0				0					0			Not Modeled					0			Not Modeled
Peromyscus leucopus	Rodentia	Cricetidae	White-footed Mouse	2	0				0				0.0915	0			Not Modeled					0			Not Modeled
Peromyscus maniculatus	Rodentia	Cricetidae	North American Deermouse, Deer Mouse	2	0				0				0.2647	0		0.0069	Not Modeled					0		0.0252	Not Modeled
Pipistrellus kuhlii	Chiroptera	Vespertilionidae	Kuhl's Pipistrelle	1	Not Modeled				0				0.0622	Not Modeled			0					0			0
Pipistrellus pipistrellus	Chiroptera	Vespertilionidae	Common Pipistrelle	2	Not Modeled				1	No	No	Yes	0.2246	Not Modeled			1	No	Yes	No	0.3649	0		0.0416	0
Procyon lotor	Carnivora	Procyonidae	Northern Raccoon	2	Not Modeled				1	No	Yes	No	0.8112	0			Not Modeled					Not Modeled			Not Modeled
Proechimys semispinosus	Rodentia	Echimyidae	Tome's Spiny Rat	1	0				0					0			Not Modeled					0			Not Modeled
Propithecus coquereli	Primates	Indriidae	Coquerel's Sifaka, Crowned Sifaka	1	0				0					0			Not Modeled					0			0
Propithecus verreauxi	Primates	Indriidae	Verreaux's Sifaka	1	0				0					0			Not Modeled					0			0
Pteropus alecto	Chiroptera	Pteropodidae	Black Flying Fox, Central Flying-fox	5	Not Modeled				0					Not Modeled			0					0			0
Pteropus rufus	Chiroptera	Pteropodidae	Madagascan Flying Fox, Madagascar Fruit Bat, Madagascar Flying-fox	1	Not Modeled				0					Not Modeled			0					0			0		0.0038
Pteropus scapulatus	Chiroptera	Pteropodidae	Little Red Flying Fox	5	Not Modeled				0					Not Modeled			0					0			0
Puma concolor	Carnivora	Felidae	Puma, Mountain Lion, Cougar, Red Tiger, Deer Tiger	1	Not Modeled				0				0.3058	0			Not Modeled					Not Modeled			Not Modeled
Rangifer tarandus	Cetartiodactyla	Cervidae	Reindeer, Caribou, Peary Caribou	1	Not Modeled				1	Yes	No	No	0.4588	0		0.2325	Not Modeled					0			0		0.048
Rattus exulans	Rodentia	Muridae	Polynesian Rat	0	0				0				0.0723	0			Not Modeled					0			Not Modeled
Rattus tanezumi	Rodentia	Muridae	Oriental House Rat, Tanezumi Rat	0	0				0				0.2103	0			Not Modeled					0			Not Modeled
Reithrodontomys megalotis	Rodentia	Cricetidae	Southern Marsh Harvest Mouse, Western Harvest Mouse	1	0				0				0.1217	0			Not Modeled					0			Not Modeled
Rhinoceros unicornis	Perissodactyla	Rhinocerotidae	Indian Rhinoceros, Greater One-horned Rhino, Great Indian Rhinoceros	1	Not Modeled				0					Not Modeled			Not Modeled					Not Modeled		0.0367	0		0.0033
Rhinolophus hipposideros	Chiroptera	Rhinolophidae	Lesser Horseshoe Bat	0	Not Modeled				0				0.0549	Not Modeled			0					0			0		0.0045
Rousettus aegyptiacus	Chiroptera	Pteropodidae	Egyptian Fruit Bat, Egyptian Rousette	1	Not Modeled				0					Not Modeled			0				0.0436	0			0		0.0038
Rousettus leschenaultii	Chiroptera	Pteropodidae	Leschenault's Rousette, Leschenault's Rousette, Shortridge's Rousette	4	Not Modeled				1	Yes	No	No		Not Modeled			0					1	Yes	0.1734	1	Yes	0.0242
Sapajus cay	Primates	Cebidae	Azaras's Capuchin, Hooded Capuchin	1	0				0					0			Not Modeled					0			0
Sapajus nigritus	Primates	Cebidae	Black-horned Capuchin, Black Capuchin, Macaco-prego	1	0				0					0			Not Modeled					0			0
Sciurus carolinensis	Rodentia	Sciuridae	Eastern Gray Squirrel, Gray Squirrel, Grey Squirrel	2	0				1	Yes	No	No	0.3751	0			Not Modeled					0			Not Modeled
Sciurus griseus	Rodentia	Sciuridae	Western Gray Squirrel	1	0				0					0			Not Modeled					0			Not Modeled
Sciurus niger	Rodentia	Sciuridae	Bryant's Fox Squirrel, Delmarva Fox Squirrel, Eastern Fox Squirrel, Fox Squirrel	1	0				1	Yes	No	No	0.1085	0			Not Modeled					0			Not Modeled
Sciurus vulgaris	Rodentia	Sciuridae	Eurasian Red Squirrel, Red Squirrel	0	0				0				0.0771	0		0.3326	Not Modeled					0		0.0199	Not Modeled
Sigmodon hispidus	Rodentia	Cricetidae	Hispid Cotton Rat	2	0				0				0.0535	0			Not Modeled					0			Not Modeled
Spilogale gracilis	Carnivora	Mephitidae	Western Spotted Skunk	0	Not Modeled				0				0.0489	0			Not Modeled					Not Modeled			Not Modeled
Sturnira lilium	Chiroptera	Phyllostomidae	Little Yellow-shouldered Bat	3	Not Modeled				0				0.0519	Not Modeled			1	Yes	No	No	0.4744	0		0.2801	0
Sturnira tildae	Chiroptera	Phyllostomidae	Tilda's Yellow-shouldered Bat	1	Not Modeled				0					Not Modeled			0				0.0316	0		0.1326	0
Suncus murinus	Eulipotyphla	Soricidae	House Shrew, Asian House Shrew	2	Not Modeled				Not Modeled					0			Not Modeled					Not Modeled			0
Sus scrofa	Cetartiodactyla	Suidae	Wild Boar, Eurasian Wild Pig, Ryukyu Islands Wild Pig	8	Not Modeled				0				0.1309	1	Yes	0.8598	Not Modeled					0			1	Yes	0.2999
Sylvilagus audubonii	Lagomorpha	Leporidae	Desert Cottontail, Audubon's Cottontail	1	Not Modeled				0				0.0836	0			Not Modeled					Not Modeled			Not Modeled
Sylvilagus floridanus	Lagomorpha	Leporidae	Eastern Cottontail	0	Not Modeled				0				0.2454	0			Not Modeled					Not Modeled			Not Modeled
Sylvilagus nuttallii	Lagomorpha	Leporidae	Mountain Cottontail, Nuttall's Cottontail	1	Not Modeled				0					0			Not Modeled					Not Modeled			Not Modeled
Tadarida brasiliensis	Chiroptera	Molossidae	Brazilian Free-tailed Bat, Mexican Free-tailed Bat	3	Not Modeled				1	No	Yes	No	0.4946	Not Modeled			1	Yes	No	No	0.4228	0		0.1069	0
Talpa romana	Eulipotyphla	Talpidae	Roman Mole	1	Not Modeled				Not Modeled					0			Not Modeled					Not Modeled			0
Tamias striatus	Rodentia	Sciuridae	Eastern Chipmunk	1	0				0					0			Not Modeled					0			Not Modeled
Tamiasciurus hudsonicus	Rodentia	Sciuridae	Red Squirrel, Mount Graham Red Squirrel, Mountain Weasel	1	0				0				0.1704	0		0.0086	Not Modeled					0		0.0509	Not Modeled
Taxidea taxus	Carnivora	Mustelidae	American Badger	0	Not Modeled				0				0.151	0			Not Modeled					Not Modeled			Not Modeled
Thallomys nigricauda	Rodentia	Muridae	Black-tailed Tree Rat	1	0				0					0			Not Modeled					0			Not Modeled
Thomomys talpoides	Rodentia	Geomyidae	Northern Pocket Gopher, Vancouver Pocket Gopher	1	0				0					0			Not Modeled					0			Not Modeled
Urocyon cinereoargenteus	Carnivora	Canidae	Grey Fox, Tree Fox, Gray Fox	0	Not Modeled				0				0.3011	0			Not Modeled					Not Modeled			Not Modeled
Urocyon littoralis	Carnivora	Canidae	Island Fox, California Channel Island Fox, Channel Islands Fox, Island Gray Fox, Island Grey Fox	0	Not Modeled				0				0.0621	0			Not Modeled					Not Modeled			Not Modeled
Ursus americanus	Carnivora	Ursidae	American Black Bear	1	Not Modeled				0				0.5294	0		0.0577	Not Modeled					Not Modeled			Not Modeled
Ursus arctos	Carnivora	Ursidae	Brown Bear, Mexican Grizzly Bear, Grizzly Bear	1	Not Modeled				0				0.0944	0		0.0457	Not Modeled					Not Modeled			Not Modeled
Ursus maritimus	Carnivora	Ursidae	Polar Bear	1	Not Modeled				1	Yes	No	No	0.5532	0		0.1409	Not Modeled					Not Modeled			Not Modeled
Vulpes lagopus	Carnivora	Canidae	Arctic Fox, Polar Fox	0	Not Modeled				0				0.1202	0		0.0728	Not Modeled					Not Modeled			Not Modeled
Vulpes vulpes	Carnivora	Canidae	Red Fox, Silver Fox, Cross Fox	3	Not Modeled				0				0.5246	0		0.1594	Not Modeled					Not Modeled			Not Modeled
Zapus hudsonius	Rodentia	Dipodidae	Meadow Jumping Mouse	1	0				0				0.084	0		0.0051	Not Modeled					0			Not Modeled
Accipiter cooperii	Accipitriformes	Accipitridae	Cooper's Hawk	1	Not Modeled				1	Yes	No	No	0.8715	0			Not Modeled					Not Modeled			Not Modeled
Accipiter gentilis	Accipitriformes	Accipitridae	Northern Goshawk, Eurasian Goshawk, Goshawk	2	Not Modeled				1	Yes	No	No	0.8854	1	Yes	0.6573	Not Modeled					Not Modeled			Not Modeled
Accipiter nisus	Accipitriformes	Accipitridae	Eurasian Sparrowhawk, Sparrowhawk, European Sparrowhawk	1	Not Modeled				1	Yes	No	No	0.7228	0		0.2115	Not Modeled					Not Modeled			Not Modeled
Accipiter striatus	Accipitriformes	Accipitridae	Sharp-shinned Hawk	1	Not Modeled				1	Yes	No	No	0.7778	0			Not Modeled					Not Modeled			Not Modeled
Acridotheres cristatellus	Passeriformes	Sturnidae	Crested Myna	0	Not Modeled				0				0.0493	0			Not Modeled					Not Modeled			0
Acridotheres tristis	Passeriformes	Sturnidae	Common Myna	0	Not Modeled				0				0.2568	0			Not Modeled					Not Modeled			0		0.0103
Acrocephalus arundinaceus	Passeriformes	Sylviidae	Great Reed-warbler, Great Reed-Warbler, Great Reed Warbler	0	Not Modeled				0				0.2151	0		0.0087	Not Modeled					Not Modeled			0		0.0054
Acrocephalus palustris	Passeriformes	Sylviidae	Marsh Warbler	1	Not Modeled				1	Yes	No	No	0.1019	0			Not Modeled					Not Modeled			0
Acrocephalus schoenobaenus	Passeriformes	Sylviidae	Sedge Warbler	1	Not Modeled				1	Yes	No	No	0.2476	0		0.0098	Not Modeled					Not Modeled			0		0.0036
Acrocephalus scirpaceus	Passeriformes	Sylviidae	Eurasian Reed-warbler, European Reed Warbler, Eurasian Reed Warbler, Reed Warbler	2	Not Modeled				1	Yes	No	Yes	0.3255	0		0.0142	Not Modeled					Not Modeled			0		0.0035
Actitis hypoleucos	Charadriiformes	Scolopacidae	Common Sandpiper	0	Not Modeled				0				0.0956	0		0.023	Not Modeled					Not Modeled			Not Modeled
Actitis macularius	Charadriiformes	Scolopacidae	Spotted Sandpiper	1	Not Modeled				1	Yes	No	No	0.0682	0		0.0062	Not Modeled					Not Modeled			Not Modeled
Aegithalos caudatus	Passeriformes	Aegithalidae	Long-tailed Tit, Long-tailed Bushtit	0	Not Modeled				0				0.1766	0		0.1442	Not Modeled					Not Modeled			0
Aegolius acadicus	Strigiformes	Strigidae	Northern Saw-whet Owl	0	Not Modeled				0				0.1267	Not Modeled			Not Modeled					Not Modeled			Not Modeled
Aegolius funereus	Strigiformes	Strigidae	Boreal Owl, Tengmalm's Owl	1	Not Modeled				1	No	No	Yes	0.658	Not Modeled			Not Modeled					Not Modeled			Not Modeled
Aegypius monachus	Accipitriformes	Accipitridae	Cinereous Vulture, Eurasian Black Vulture, Black Vulture	1	Not Modeled				1	Yes	No	No	0.4966	0			Not Modeled					Not Modeled			Not Modeled
Aeronautes saxatalis	Caprimulgiformes	Apodidae	White-throated Swift	0	Not Modeled				0				0.0629	Not Modeled			Not Modeled					Not Modeled			Not Modeled
Aethia cristatella	Charadriiformes	Alcidae	Crested Auklet	0	Not Modeled				0				0.0543	0		0.0048	Not Modeled					Not Modeled			Not Modeled
Agelaioides badius	Passeriformes	Icteridae	Bay-winged Cowbird, Baywing	1	Not Modeled				1	No	Yes	No	0.0687	0			Not Modeled					Not Modeled			0
Agelaius phoeniceus	Passeriformes	Icteridae	Red-winged Blackbird	2	Not Modeled				1	Yes	Yes	No	0.8451	0			Not Modeled					Not Modeled			0
Agelaius tricolor	Passeriformes	Icteridae	Tricoloured Blackbird, Tricolored Blackbird	1	Not Modeled				1	Yes	No	No	0.2742	0			Not Modeled					Not Modeled			0
Aix sponsa	Anseriformes	Anatidae	Wood Duck	0	Not Modeled				0				0.4434	0			Not Modeled					Not Modeled			Not Modeled
Alauda arvensis	Passeriformes	Alaudidae	Eurasian Skylark, Sky Lark, Skylark	0	Not Modeled				0				0.3401	0		0.7366	Not Modeled					Not Modeled			0		0.0054
Alcedo atthis	Coraciiformes	Alcedinidae	Common Kingfisher, Kingfisher, European Kingfisher	1	Not Modeled				1	No	No	Yes	0.118	Not Modeled			Not Modeled					Not Modeled			Not Modeled
Alectoris chukar	Galliformes	Phasianidae	Chukar, Chukar Partridge, Chuckar	0	Not Modeled				0				0.4248	0			Not Modeled					Not Modeled			Not Modeled
Alectoris rufa	Galliformes	Phasianidae	Red-legged Partridge	2	Not Modeled				1	No	No	Yes		0			Not Modeled					Not Modeled			Not Modeled
Ammodramus nelsoni	Passeriformes	Emberizidae	Nelson's Sparrow, Nelson's Sharp-tailed Sparrow	0	Not Modeled				0				0.0725	0			Not Modeled					Not Modeled			0
Ammodramus savannarum	Passeriformes	Emberizidae	Grasshopper Sparrow	0	Not Modeled				0				0.2712	0			Not Modeled					Not Modeled			0
Amphispiza belli	Passeriformes	Emberizidae	Sage Sparrow	0	Not Modeled				0				0.0528	0			Not Modeled					Not Modeled			0
Anas acuta	Anseriformes	Anatidae	Northern Pintail, Pintail	0	Not Modeled				0				0.1334	0		0.4886	Not Modeled					Not Modeled			Not Modeled
Anas crecca	Anseriformes	Anatidae	Common Teal, Green-winged Teal, Eurasian Teal, Teal	1	Not Modeled				0				0.1615	1	Yes	0.7081	Not Modeled					Not Modeled			Not Modeled
Anas platyrhynchos	Anseriformes	Anatidae	Mallard, Northern Mallard, Common Mallard	4	Not Modeled				1	Yes	No	No	0.6449	1	Yes	0.859	Not Modeled					Not Modeled			Not Modeled
Anas rubripes	Anseriformes	Anatidae	American Black Duck, Black Duck	0	Not Modeled				0				0.0596	0			Not Modeled					Not Modeled			Not Modeled
Andropadus virens	Passeriformes	Pycnonotidae	Little Greenbul	1	Not Modeled				1	No	No	Yes		0			Not Modeled					Not Modeled			0
Anisognathus somptuosus	Passeriformes	Thraupidae	Blue-winged Mountain-tanager, Blue-winged Mountain Tanager, Blue-winged Mountain-Tanager	1	Not Modeled				1	Yes	No	No		0			Not Modeled					Not Modeled			0
Anorrhinus tickelli	Bucerotiformes	Bucerotidae	Tickell's Brown Hornbill, Brown Hornbill	1	Not Modeled				1	Yes	No	No		Not Modeled			Not Modeled					Not Modeled			Not Modeled
Anous stolidus	Charadriiformes	Laridae	Brown Noddy, Common Noddy	0	Not Modeled				0				0.0465	0		0.0091	Not Modeled					Not Modeled			Not Modeled
Anser albifrons	Anseriformes	Anatidae	Greater White-fronted Goose, White-fronted Goose	0	Not Modeled				0				0.0543	0		0.0107	Not Modeled					Not Modeled			Not Modeled
Anser anser	Anseriformes	Anatidae	Greylag Goose	2	Not Modeled				0				0.1792	0		0.0894	Not Modeled					Not Modeled			Not Modeled
Anser caerulescens	Anseriformes	Anatidae	Snow Goose	0	Not Modeled				0				0.0834	0			Not Modeled					Not Modeled			Not Modeled
Anser canagicus	Anseriformes	Anatidae	Emperor Goose	2	Not Modeled				0					0		0.0141	Not Modeled					Not Modeled			Not Modeled
Anser rossii	Anseriformes	Anatidae	Ross's Goose	0	Not Modeled				0				0.0632	0			Not Modeled					Not Modeled			Not Modeled
Anthropoides virgo	Gruiformes	Gruidae	Demoiselle Crane	0	Not Modeled				0				0.0633	0			Not Modeled					Not Modeled			Not Modeled
Anthus campestris	Passeriformes	Motacillidae	Tawny Pipit	0	Not Modeled				0				0.0683	0		0.0074	Not Modeled					Not Modeled			0
Anthus pratensis	Passeriformes	Motacillidae	Meadow Pipit	1	Not Modeled				1	Yes	No	No	0.1424	0		0.0072	Not Modeled					Not Modeled			0
Anthus spragueii	Passeriformes	Motacillidae	Sprague's Pipit	0	Not Modeled				0				0.0678	0			Not Modeled					Not Modeled			0
Anthus trivialis	Passeriformes	Motacillidae	Tree Pipit	1	Not Modeled				0				0.1108	1	Yes	0.6374	Not Modeled					Not Modeled			0
Aphelocoma californica	Passeriformes	Corvidae	Western Scrub-jay, Western Scrub Jay, Scrub Jay, Western Scrub-Jay	1	Not Modeled				1	Yes	No	No	0.1901	0			Not Modeled					Not Modeled			0
Apus apus	Caprimulgiformes	Apodidae	Common Swift, Swift, European Swift	1	Not Modeled				0				0.2834	Not Modeled			Not Modeled					Not Modeled			Not Modeled
Aquila adalberti	Accipitriformes	Accipitridae	Spanish Imperial Eagle, Adalbert's Eagle, Spanish Eagle	1	Not Modeled				1	Yes	No	No	0.1492	0			Not Modeled					Not Modeled			Not Modeled
Aquila chrysaetos	Accipitriformes	Accipitridae	Golden Eagle	1	Not Modeled				1	Yes	No	No	0.9149	0		0.0976	Not Modeled					Not Modeled			Not Modeled
Aquila fasciata	Accipitriformes	Accipitridae	Bonelli's Eagle	1	Not Modeled				1	Yes	No	No	0.0531	0			Not Modeled					Not Modeled			Not Modeled
Aquila heliaca	Accipitriformes	Accipitridae	Eastern Imperial Eagle, Imperial Eagle, Asian Imperial Eagle	0	Not Modeled				0				0.1695	0		0.0982	Not Modeled					Not Modeled			Not Modeled
Archilochus alexandri	Caprimulgiformes	Trochilidae	Black-chinned Hummingbird	0	Not Modeled				0				0.1988	Not Modeled			Not Modeled					Not Modeled			Not Modeled
Archilochus colubris	Caprimulgiformes	Trochilidae	Ruby-throated Hummingbird	0	Not Modeled				0				0.2235	Not Modeled			Not Modeled					Not Modeled			Not Modeled
Ardea alba	Pelecaniformes	Ardeidae	Great White Egret, Great White Heron, Great White Egret	1	Not Modeled				1	Yes	No	No	0.6017	Not Modeled			Not Modeled					Not Modeled			Not Modeled
Ardea cinerea	Pelecaniformes	Ardeidae	Grey Heron, Gray Heron	2	Not Modeled				1	No	No	Yes	0.5889	Not Modeled			Not Modeled					Not Modeled			Not Modeled
Ardea herodias	Pelecaniformes	Ardeidae	Great Blue Heron	1	Not Modeled				1	Yes	No	No	0.8228	Not Modeled			Not Modeled					Not Modeled			Not Modeled
Ardea purpurea	Pelecaniformes	Ardeidae	Purple Heron	0	Not Modeled				0				0.0733	Not Modeled			Not Modeled					Not Modeled			Not Modeled
Arenaria interpres	Charadriiformes	Scolopacidae	Ruddy Turnstone, Turnstone	0	Not Modeled				0				0.1551	0			Not Modeled					Not Modeled			Not Modeled
Asio flammeus	Strigiformes	Strigidae	Short-eared Owl	1	Not Modeled				1	Yes	No	No	0.46	Not Modeled			Not Modeled					Not Modeled			Not Modeled
Asio otus	Strigiformes	Strigidae	Northern Long-eared Owl	2	Not Modeled				1	No	No	Yes	0.8721	Not Modeled			Not Modeled					Not Modeled			Not Modeled
Athene cunicularia	Strigiformes	Strigidae	Burrowing Owl	0	Not Modeled				0				0.5634	Not Modeled			Not Modeled					Not Modeled			Not Modeled
Athene noctua	Strigiformes	Strigidae	Little Owl	1	Not Modeled				1	Yes	No	No	0.4422	Not Modeled			Not Modeled					Not Modeled			Not Modeled
Aythya affinis	Anseriformes	Anatidae	Lesser Scaup	0	Not Modeled				0				0.2087	0			Not Modeled					Not Modeled			Not Modeled
Aythya americana	Anseriformes	Anatidae	Redhead	0	Not Modeled				0				0.4402	0			Not Modeled					Not Modeled			Not Modeled
Aythya collaris	Anseriformes	Anatidae	Ring-necked Duck	0	Not Modeled				0				0.1544	0			Not Modeled					Not Modeled			Not Modeled
Aythya ferina	Anseriformes	Anatidae	Common Pochard, Pochard, Northern Pochard	0	Not Modeled				0				0.0934	0		0.3472	Not Modeled					Not Modeled			Not Modeled
Aythya fuligula	Anseriformes	Anatidae	Tufted Duck	0	Not Modeled				0				0.2891	0		0.1031	Not Modeled					Not Modeled			Not Modeled
Aythya valisineria	Anseriformes	Anatidae	Canvasback	0	Not Modeled				0				0.2544	0			Not Modeled					Not Modeled			Not Modeled
Baeolophus bicolor	Passeriformes	Paridae	Tufted Titmouse	1	Not Modeled				1	Yes	No	No	0.1766	0			Not Modeled					Not Modeled			0
Bartramia longicauda	Charadriiformes	Scolopacidae	Upland Sandpiper	0	Not Modeled				0				0.0643	0			Not Modeled					Not Modeled			Not Modeled
Bombycilla cedrorum	Passeriformes	Bombycillidae	Cedar Waxwing	0	Not Modeled				0				0.2407	0			Not Modeled					Not Modeled			0
Bombycilla garrulus	Passeriformes	Bombycillidae	Bohemian Waxwing, Waxwing	1	Not Modeled				0				0.2121	1	Yes	0.7829	Not Modeled					Not Modeled			0		0.0049
Bonasa umbellus	Galliformes	Phasianidae	Ruffed Grouse	1	Not Modeled				1	Yes	No	No	0.2043	0		0.0055	Not Modeled					Not Modeled			Not Modeled
Botaurus lentiginosus	Pelecaniformes	Ardeidae	American Bittern	0	Not Modeled				0				0.0765	Not Modeled			Not Modeled					Not Modeled			Not Modeled
Branta bernicla	Anseriformes	Anatidae	Brent Goose, Brant, Brant Goose	0	Not Modeled				0				0.0803	0		0.0069	Not Modeled					Not Modeled			Not Modeled
Branta canadensis	Anseriformes	Anatidae	Canada Goose	1	Not Modeled				1	Yes	No	No	0.3589	0		0.0282	Not Modeled					Not Modeled			Not Modeled
Bubo bubo	Strigiformes	Strigidae	Eurasian Eagle-owl, Eurasian Eagle Owl, Eurasian Eagle-Owl	2	Not Modeled				1	No	No	Yes	0.7469	Not Modeled			Not Modeled					Not Modeled			Not Modeled
Bubo scandiacus	Strigiformes	Strigidae	Snowy Owl	0	Not Modeled				0				0.0528	Not Modeled			Not Modeled					Not Modeled			Not Modeled
Bubo virginianus	Strigiformes	Strigidae	Great Horned Owl	2	Not Modeled				1	Yes	Yes	No	0.8364	Not Modeled			Not Modeled					Not Modeled			Not Modeled
Bucephala albeola	Anseriformes	Anatidae	Bufflehead	0	Not Modeled				0				0.1548	0			Not Modeled					Not Modeled			Not Modeled
Bucephala clangula	Anseriformes	Anatidae	Common Goldeneye, Goldeneye	0	Not Modeled				0				0.2455	0		0.2193	Not Modeled					Not Modeled			Not Modeled
Bucephala islandica	Anseriformes	Anatidae	Barrow's Goldeneye	0	Not Modeled				0				0.1216	0			Not Modeled					Not Modeled			Not Modeled
Burhinus oedicnemus	Charadriiformes	Burhinidae	Eurasian Thick-knee, Stone Curlew	0	Not Modeled				0				0.0677	0			Not Modeled					Not Modeled			Not Modeled
Buteo buteo	Accipitriformes	Accipitridae	Eurasian Buzzard, Common Buzzard	1	Not Modeled				0				0.5679	0		0.0121	Not Modeled					Not Modeled			Not Modeled
Buteo jamaicensis	Accipitriformes	Accipitridae	Red-tailed Hawk	1	Not Modeled				1	Yes	No	No	0.9237	0			Not Modeled					Not Modeled			Not Modeled
Buteo lagopus	Accipitriformes	Accipitridae	Rough-legged Buzzard, Rough-legged Buzzard, Roughleg	0	Not Modeled				0				0.2027	0		0.0211	Not Modeled					Not Modeled			Not Modeled
Buteo lineatus	Accipitriformes	Accipitridae	Red-shouldered Hawk	1	Not Modeled				1	Yes	No	No	0.7473	0			Not Modeled					Not Modeled			Not Modeled
Buteo platypterus	Accipitriformes	Accipitridae	Broad-winged Hawk	0	Not Modeled				0				0.1857	0			Not Modeled					Not Modeled			Not Modeled
Buteo regalis	Accipitriformes	Accipitridae	Ferruginous Hawk	1	Not Modeled				1	Yes	No	No	0.6661	0			Not Modeled					Not Modeled			Not Modeled
Buteo rufinus	Accipitriformes	Accipitridae	Long-legged Buzzard	0	Not Modeled				0				0.1183	0			Not Modeled					Not Modeled			Not Modeled
Buteo swainsoni	Accipitriformes	Accipitridae	Swainson's Hawk	1	Not Modeled				1	Yes	No	No	0.7248	0			Not Modeled					Not Modeled			Not Modeled
Buteogallus coronatus	Accipitriformes	Accipitridae	Crowned Solitary Eagle, Crowned Solitary Eagle	2	Not Modeled				1	Yes	Yes	No		0			Not Modeled					Not Modeled			Not Modeled
Butorides striata	Pelecaniformes	Ardeidae	Green-backed Heron	2	Not Modeled				1	Yes	Yes	No	0.0759	Not Modeled			Not Modeled					Not Modeled			Not Modeled
Bycanistes sharpii	Bucerotiformes	Bucerotidae	Eastern Piping Hornbill	1	Not Modeled				1	No	No	Yes		Not Modeled			Not Modeled					Not Modeled			Not Modeled
Calcarius lapponicus	Passeriformes	Emberizidae	Lapland Longspur, Lapland Bunting	0	Not Modeled				0				0.1349	0		0.1994	Not Modeled					Not Modeled			0		0.0032
Calcarius pictus	Passeriformes	Emberizidae	Smith's Longspur	0	Not Modeled				0				0.0587	0			Not Modeled					Not Modeled			0
Calidris alba	Charadriiformes	Scolopacidae	Sanderling	1	Not Modeled				1	Yes	No	No	0.2456	0			Not Modeled					Not Modeled			Not Modeled
Calidris alpina	Charadriiformes	Scolopacidae	Dunlin	0	Not Modeled				0				0.0827	0		0.0861	Not Modeled					Not Modeled			Not Modeled
Calidris canutus	Charadriiformes	Scolopacidae	Red Knot, Knot, Lesser Knot	0	Not Modeled				0				0.1043	0			Not Modeled					Not Modeled			Not Modeled
Calidris fuscicollis	Charadriiformes	Scolopacidae	White-rumped Sandpiper	0	Not Modeled				0				0.0467	0			Not Modeled					Not Modeled			Not Modeled
Calidris mauri	Charadriiformes	Scolopacidae	Western Sandpiper	0	Not Modeled				0				0.0633	0			Not Modeled					Not Modeled			Not Modeled
Calidris minutilla	Charadriiformes	Scolopacidae	Least Sandpiper	0	Not Modeled				0				0.0663	0		0.0301	Not Modeled					Not Modeled			Not Modeled
Calidris pusilla	Charadriiformes	Scolopacidae	Semipalmated Sandpiper	0	Not Modeled				0				0.0961	0		0.0459	Not Modeled					Not Modeled			Not Modeled
Calidris subminuta	Charadriiformes	Scolopacidae	Long-toed Stint	0	Not Modeled				0				0.118	0			Not Modeled					Not Modeled			Not Modeled
Calidris tenuirostris	Charadriiformes	Scolopacidae	Great Knot	0	Not Modeled				0				0.1114	0			Not Modeled					Not Modeled			Not Modeled
Calidris virgata	Charadriiformes	Scolopacidae	Surfbird	0	Not Modeled				0				0.0521	0			Not Modeled					Not Modeled			Not Modeled
Callipepla californica	Galliformes	Odontophoridae	California Quail	1	Not Modeled				1	Yes	No	No	0.4379	0			Not Modeled					Not Modeled			Not Modeled
Callipepla gambelii	Galliformes	Odontophoridae	Gambel's Quail	2	Not Modeled				1	Yes	Yes	No	0.0555	0			Not Modeled					Not Modeled			Not Modeled
Calypte anna	Caprimulgiformes	Trochilidae	Anna's Hummingbird	0	Not Modeled				0				0.0984	Not Modeled			Not Modeled					Not Modeled			Not Modeled
Campylorhamphus trochilirostris	Passeriformes	Dendrocolaptidae	Red-billed Scythebill	1	Not Modeled				1	Yes	No	No		0			Not Modeled					Not Modeled			0
Campylorhynchus brunneicapillus	Passeriformes	Troglodytidae	Cactus Wren	1	Not Modeled				1	No	Yes	No		0			Not Modeled					Not Modeled			0
Caprimulgus europaeus	Caprimulgiformes	Caprimulgidae	European Nightjar, Nightjar, European Nightjar	1	Not Modeled				1	No	No	Yes	0.1909	Not Modeled			Not Modeled					Not Modeled			Not Modeled
Caracara cheriway	Falconiformes	Falconidae	Crested Caracara, Northern Crested Caracara	2	Not Modeled				1	Yes	Yes	No	0.2578	Not Modeled			Not Modeled					Not Modeled			Not Modeled
Caracara plancus	Falconiformes	Falconidae	Southern Caracara, Southern Crested Caracara	0	Not Modeled				0				0.0686	Not Modeled			Not Modeled					Not Modeled			Not Modeled
Cardinalis cardinalis	Passeriformes	Cardinalidae	Northern Cardinal	1	Not Modeled				1	Yes	No	No	0.3497	0			Not Modeled					Not Modeled			0
Carduelis cannabina	Passeriformes	Fringillidae	Eurasian Linnet, Linnet, Common Linnet	0	Not Modeled				0				0.0557	0		0.0075	Not Modeled					Not Modeled			0
Carduelis carduelis	Passeriformes	Fringillidae	European Goldfinch, Goldfinch	1	Not Modeled				0				0.7256	1	Yes	0.6117	Not Modeled					Not Modeled			0		0.0131
Carduelis chloris	Passeriformes	Fringillidae	European Greenfinch, Greenfinch, Common Greenfinch	2	Not Modeled				1	No	No	Yes	0.8914	1	Yes	0.0108	Not Modeled					Not Modeled			0		0.0084
Carduelis flammea	Passeriformes	Fringillidae	Common Redpoll, Redpoll	1	Not Modeled				0				0.1234	1	Yes	0.6978	Not Modeled					Not Modeled			0		0.0118
Carduelis pinus	Passeriformes	Fringillidae	Pine Siskin	0	Not Modeled				0				0.0836	0			Not Modeled					Not Modeled			0
Carduelis psaltria	Passeriformes	Fringillidae	Lesser Goldfinch	0	Not Modeled				0				0.049	0			Not Modeled					Not Modeled			0
Carduelis sinica	Passeriformes	Fringillidae	Grey-capped Greenfinch, Oriental Greenfinch	0	Not Modeled				0				0.084	0			Not Modeled					Not Modeled			0
Carduelis spinus	Passeriformes	Fringillidae	Eurasian Siskin, European Siskin, Siskin	1	Not Modeled				0				0.2283	1	Yes	0.4812	Not Modeled					Not Modeled			0
Carduelis tristis	Passeriformes	Fringillidae	American Goldfinch	1	Not Modeled				1	Yes	No	No	0.7354	0			Not Modeled					Not Modeled			0
Carpodacus erythrinus	Passeriformes	Fringillidae	Common Rosefinch, Scarlet Rosefinch	1	Not Modeled				0				0.0703	1	Yes	0.689	Not Modeled					Not Modeled			0
Carpodacus mexicanus	Passeriformes	Fringillidae	House Finch	2	Not Modeled				1	Yes	Yes	No	0.6883	0			Not Modeled					Not Modeled			0
Carpodacus purpureus	Passeriformes	Fringillidae	Purple Finch	0	Not Modeled				0				0.0579	0			Not Modeled					Not Modeled			0
Catharacta antarctica	Charadriiformes	Stercorariidae	Brown Skua	0	Not Modeled				0				0.1649	0		0.0114	Not Modeled					Not Modeled			Not Modeled
Catharacta maccormicki	Charadriiformes	Stercorariidae	South Polar Skua	0	Not Modeled				0				0.1834	0		0.0103	Not Modeled					Not Modeled			Not Modeled
Cathartes aura	Cathartiformes	Cathartidae	Turkey Vulture	0	Not Modeled				0				0.5469	Not Modeled			Not Modeled					Not Modeled			Not Modeled
Catharus fuscescens	Passeriformes	Turdidae	Veery	0	Not Modeled				0				0.1105	0			Not Modeled					Not Modeled			0
Catharus guttatus	Passeriformes	Turdidae	Hermit Thrush	0	Not Modeled				0				0.3516	0			Not Modeled					Not Modeled			0
Catharus minimus	Passeriformes	Turdidae	Grey-cheeked Thrush, Gray-cheeked Thrush	0	Not Modeled				0				0.0664	0		0.0185	Not Modeled					Not Modeled			0
Catharus ustulatus	Passeriformes	Turdidae	Swainson's Thrush	0	Not Modeled				0				0.4417	0		0.0173	Not Modeled					Not Modeled			0
Catherpes mexicanus	Passeriformes	Troglodytidae	Canyon Wren	0	Not Modeled				0				0.1781	0			Not Modeled					Not Modeled			0
Cepphus columba	Charadriiformes	Alcidae	Pigeon Guillemot	0	Not Modeled				0				0.0495	0		0.005	Not Modeled					Not Modeled			Not Modeled
Cepphus grylle	Charadriiformes	Alcidae	Black Guillemot	0	Not Modeled				0				0.063	0			Not Modeled					Not Modeled			Not Modeled
Certhia americana	Passeriformes	Certhiidae	American Treecreeper, American Tree-Creeper, Brown Creeper	0	Not Modeled				0				0.084	0			Not Modeled					Not Modeled			0
Certhia familiaris	Passeriformes	Certhiidae	Eurasian Treecreeper	0	Not Modeled				0				0.0869	0		0.2013	Not Modeled					Not Modeled			0
Cettia cetti	Passeriformes	Sylviidae	Cetti's Warbler	1	Not Modeled				0					0			Not Modeled					Not Modeled			0
Chaetura vauxi	Caprimulgiformes	Apodidae	Vaux's Swift	0	Not Modeled				0				0.0488	Not Modeled			Not Modeled					Not Modeled			Not Modeled
Charadrius alexandrinus	Charadriiformes	Charadriidae	Kentish Plover, Snowy Plover	1	Not Modeled				0				0.1221	0			Not Modeled					Not Modeled			Not Modeled
Charadrius dubius	Charadriiformes	Charadriidae	Little Ringed Plover	0	Not Modeled				0				0.0613	0		0.0893	Not Modeled					Not Modeled			Not Modeled
Charadrius melodus	Charadriiformes	Charadriidae	Piping Plover	1	Not Modeled				1	Yes	No	No	0.1266	0			Not Modeled					Not Modeled			Not Modeled
Charadrius mongolus	Charadriiformes	Charadriidae	Lesser Sandplover, Mongolian Dotterel, Lesser Sand-Plover, Mongolian Plover	0	Not Modeled				0				0.0798	0			Not Modeled					Not Modeled			Not Modeled
Charadrius montanus	Charadriiformes	Charadriidae	Mountain Plover	0	Not Modeled				0				0.083	0			Not Modeled					Not Modeled			Not Modeled
Charadrius nivosus	Charadriiformes	Charadriidae	Snowy Plover	0	Not Modeled				0				0.0593	0			Not Modeled					Not Modeled			Not Modeled
Charadrius vociferus	Charadriiformes	Charadriidae	Killdeer	1	Not Modeled				1	No	Yes	No	0.1207	0			Not Modeled					Not Modeled			Not Modeled
Chlidonias hybrida	Charadriiformes	Laridae	Whiskered Tern	0	Not Modeled				0				0.0585	0		0.0058	Not Modeled					Not Modeled			Not Modeled
Chlidonias niger	Charadriiformes	Laridae	Black Tern	0	Not Modeled				0				0.0537	0		0.0372	Not Modeled					Not Modeled			Not Modeled
Chondestes grammacus	Passeriformes	Emberizidae	Lark Sparrow	0	Not Modeled				0				0.1516	0			Not Modeled					Not Modeled			0
Chordeiles minor	Caprimulgiformes	Caprimulgidae	Common Nighthawk	0	Not Modeled				0				0.0661	Not Modeled			Not Modeled					Not Modeled			Not Modeled
Ciconia ciconia	Ciconiiformes	Ciconiidae	White Stork	2	Not Modeled				1	No	No	Yes	0.6308	Not Modeled			Not Modeled					Not Modeled			Not Modeled
Ciconia nigra	Ciconiiformes	Ciconiidae	Black Stork	0	Not Modeled				0				0.1535	Not Modeled			Not Modeled					Not Modeled			Not Modeled
Cinclus cinclus	Passeriformes	Cinclidae	White-throated Dipper, Dipper	0	Not Modeled				0				0.0702	0		0.0063	Not Modeled					Not Modeled			0
Cinclus mexicanus	Passeriformes	Cinclidae	American Dipper	0	Not Modeled				0				0.0606	0		0.0051	Not Modeled					Not Modeled			0
Circaetus gallicus	Accipitriformes	Accipitridae	Short-toed Snake-eagle, Short-toed Eagle, Short-toed Snake Eagle	1	Not Modeled				0				0.1326	0			Not Modeled					Not Modeled			Not Modeled
Circus aeruginosus	Accipitriformes	Accipitridae	Western Marsh-harrier, Western Marsh Harrier, Eurasian Marsh Harrier, Marsh Harrier, Western Marsh-Harrier	2	Not Modeled				1	No	No	Yes	0.5485	0		0.0181	Not Modeled					Not Modeled			Not Modeled
Circus cyaneus	Accipitriformes	Accipitridae	Hen Harrier	0	Not Modeled				0				0.2166	0		0.1856	Not Modeled					Not Modeled			Not Modeled
Circus hudsonius	Accipitriformes	Accipitridae	Northern Harrier	0	Not Modeled				0				0.0671	0		0.0138	Not Modeled					Not Modeled			Not Modeled
Circus macrourus	Accipitriformes	Accipitridae	Pallid Harrier, Pale Harrier	0	Not Modeled				0				0.0511	0			Not Modeled					Not Modeled			Not Modeled
Circus pygargus	Accipitriformes	Accipitridae	Montagu's Harrier	1	Not Modeled				0				0.2016	0		0.0181	Not Modeled					Not Modeled			Not Modeled
Cisticola juncidis	Passeriformes	Cisticolidae	Zitting Cisticola, Fan-tailed Cisticola, Fan-tailed Warbler	0	Not Modeled				0				0.0504	0			Not Modeled					Not Modeled			0
Cistothorus palustris	Passeriformes	Troglodytidae	Marsh Wren	1	Not Modeled				1	Yes	No	No	0.2546	0			Not Modeled					Not Modeled			0
Cistothorus platensis	Passeriformes	Troglodytidae	Sedge Wren, Grass Wren	0	Not Modeled				0				0.0688	0			Not Modeled					Not Modeled			0
Clanga clanga	Accipitriformes	Accipitridae	Greater Spotted Eagle, Spotted Eagle	1	Not Modeled				1	No	No	Yes	0.0815	0		0.117	Not Modeled					Not Modeled			Not Modeled
Coccothraustes coccothraustes	Passeriformes	Fringillidae	Hawfinch	0	Not Modeled				0				0.0714	0		0.0061	Not Modeled					Not Modeled			0
Coccothraustes vespertinus	Passeriformes	Fringillidae	Evening Grosbeak	0	Not Modeled				0				0.0913	0			Not Modeled					Not Modeled			0
Coccyzus americanus	Cuculiformes	Cuculidae	Yellow-billed Cuckoo	0	Not Modeled				0				0.0791	Not Modeled			Not Modeled					Not Modeled			Not Modeled
Coereba flaveola	Passeriformes	Coerebidae	Bananaquit	1	Not Modeled				1	Yes	No	No		0			Not Modeled					Not Modeled			0
Colaptes auratus	Piciformes	Picidae	Yellow-shafted Flicker, Northern Flicker	1	Not Modeled				1	Yes	No	No	0.3267	0		0.0051	Not Modeled					Not Modeled			Not Modeled
Colaptes melanochloros	Piciformes	Picidae	Green-barred Woodpecker	1	Not Modeled				1	No	Yes	No		0			Not Modeled					Not Modeled			Not Modeled
Colinus virginianus	Galliformes	Odontophoridae	Northern Bobwhite, Bobwhite Quail, Bobwhite	0	Not Modeled				0				0.0644	0			Not Modeled					Not Modeled			Not Modeled
Columba livia	Columbiformes	Columbidae	Rock Dove, Common Pigeon, Rock Dove, Rock DoveI	5	Not Modeled				1	Yes	Yes	No	0.8943	1	Yes	0.7697	Not Modeled					Not Modeled			1	Yes	0.4855
Columba oenas	Columbiformes	Columbidae	Stock Dove, Stock Pigeon	0	Not Modeled				0				0.1247	0		0.0085	Not Modeled					Not Modeled			0
Columba palumbus	Columbiformes	Columbidae	Common Woodpigeon, Common Wood-Pigeon, Common Wood Pigeon, Common Woodpigeon, Woodpigeon, Wood Pigeon	1	Not Modeled				0				0.2671	0		0.013	Not Modeled					Not Modeled			0
Columbina passerina	Columbiformes	Columbidae	Common Ground-dove, Common Ground Dove, Common Ground-Dove	2	Not Modeled				1	Yes	Yes	No	0.359	0			Not Modeled					Not Modeled			0
Columbina picui	Columbiformes	Columbidae	Picui Dove, Picui Ground Dove, Picui Ground-Dove	1	Not Modeled				1	No	Yes	No	0.1317	0			Not Modeled					Not Modeled			0
Columbina talpacoti	Columbiformes	Columbidae	Ruddy Ground-dove, Ruddy Ground Dove, Ruddy Ground-Dove	1	Not Modeled				0				0.0646	0			Not Modeled					Not Modeled			0
Conopophaga aurita	Passeriformes	Conopophagidae	Chestnut-belted Gnateater	1	Not Modeled				1	No	Yes	No		0			Not Modeled					Not Modeled			0
Contopus sordidulus	Passeriformes	Tyrannidae	Western Wood-pewee, Western Wood Pewee, Western Wood-Pewee	0	Not Modeled				0				0.0626	0			Not Modeled					Not Modeled			0
Coracias garrulus	Coraciiformes	Coraciidae	European Roller, Roller	0	Not Modeled				0				0.0909	Not Modeled			Not Modeled					Not Modeled			Not Modeled
Coracornis raveni	Passeriformes	Pachycephalidae	Maroon-backed Whistler	1	Not Modeled				1	Yes	No	No		0			Not Modeled					Not Modeled			0
Coragyps atratus	Cathartiformes	Cathartidae	American Black Vulture	1	Not Modeled				1	Yes	No	No	0.8631	Not Modeled			Not Modeled					Not Modeled			Not Modeled
Corvus brachyrhynchos	Passeriformes	Corvidae	American Crow	1	Not Modeled				1	Yes	No	No	0.8362	0			Not Modeled					Not Modeled			0
Corvus caurinus	Passeriformes	Corvidae	North-western Crow, Northwestern Crow	0	Not Modeled				0				0.0687	0			Not Modeled					Not Modeled			0
Corvus corax	Passeriformes	Corvidae	Common Raven, Northern Raven, Raven	1	Not Modeled				1	Yes	No	No	0.5728	0		0.1787	Not Modeled					Not Modeled			0		0.0286
Corvus corone	Passeriformes	Corvidae	Carrion Crow	3	Not Modeled				1	Yes	No	Yes	0.7296	1	Yes	0.6381	Not Modeled					Not Modeled			0		0.0305
Corvus frugilegus	Passeriformes	Corvidae	Rook	1	Not Modeled				1	Yes	No	No	0.7618	0		0.3746	Not Modeled					Not Modeled			0		0.0092
Corvus macrorhynchos	Passeriformes	Corvidae	Large-billed Crow, Jungle Crow	0	Not Modeled				0				0.056	0			Not Modeled					Not Modeled			0
Corvus monedula	Passeriformes	Corvidae	Eurasian Jackdaw, Western Jackdaw, Jackdaw	2	Not Modeled				1	No	No	Yes	0.4999	1	Yes	0.7318	Not Modeled					Not Modeled			0
Corvus ossifragus	Passeriformes	Corvidae	Fish Crow	1	Not Modeled				1	Yes	No	No	0.1334	0			Not Modeled					Not Modeled			0
Corvus ruficollis	Passeriformes	Corvidae	Brown-necked Raven	0	Not Modeled				0				0.0587	0			Not Modeled					Not Modeled			0
Coturnicops noveboracensis	Gruiformes	Rallidae	Yellow Rail	0	Not Modeled				0				0.1229	0			Not Modeled					Not Modeled			Not Modeled
Coturnix coturnix	Galliformes	Phasianidae	Common Quail, Quail	0	Not Modeled				0				0.4026	0		0.5951	Not Modeled					Not Modeled			Not Modeled
Coturnix japonica	Galliformes	Phasianidae	Japanese Quail	0	Not Modeled				0				0.1683	0			Not Modeled					Not Modeled			Not Modeled
Crex crex	Gruiformes	Rallidae	Corncrake, Corn Crake	1	Not Modeled				0				0.1642	1	Yes	0.4341	Not Modeled					Not Modeled			Not Modeled
Cuculus canorus	Cuculiformes	Cuculidae	Common Cuckoo, European Cuckoo, Cuckoo	0	Not Modeled				0				0.3368	Not Modeled			Not Modeled					Not Modeled			Not Modeled
Cyanocitta cristata	Passeriformes	Corvidae	Blue Jay	1	Not Modeled				1	Yes	No	No	0.2925	0			Not Modeled					Not Modeled			0
Cyanocitta stelleri	Passeriformes	Corvidae	Steller's Jay	0	Not Modeled				0				0.1359	0			Not Modeled					Not Modeled			0
Cyanopica cyanus	Passeriformes	Corvidae	Azure-winged Magpie	0	Not Modeled				0				0.0688	0			Not Modeled					Not Modeled			0
Cygnus atratus	Anseriformes	Anatidae	Black Swan	0	Not Modeled				0				0.1013	0			Not Modeled					Not Modeled			Not Modeled
Cygnus buccinator	Anseriformes	Anatidae	Trumpeter Swan	1	Not Modeled				1	Yes	No	No	0.3424	0		0.0056	Not Modeled					Not Modeled			Not Modeled
Cygnus columbianus	Anseriformes	Anatidae	Tundra Swan, Bewick's Swan	0	Not Modeled				0				0.0816	0		0.033	Not Modeled					Not Modeled			Not Modeled
Cygnus cygnus	Anseriformes	Anatidae	Whooper Swan	0	Not Modeled				0				0.1341	0		0.1315	Not Modeled					Not Modeled			Not Modeled
Cygnus olor	Anseriformes	Anatidae	Mute Swan	1	Not Modeled				0				0.1804	0		0.0052	Not Modeled					Not Modeled			Not Modeled
Delichon urbicum	Passeriformes	Hirundinidae	Northern House-martin, Common House Martin, House Martin, Common House-Martin, Northern House-Martin	1	Not Modeled				1	No	No	Yes	0.2108	0		0.2101	Not Modeled					Not Modeled			0
Dendrocopos major	Piciformes	Picidae	Great Spotted Woodpecker	3	Not Modeled				1	No	No	Yes	0.3951	1	Yes	0.6624	Not Modeled					Not Modeled			Not Modeled
Dendrocygna bicolor	Anseriformes	Anatidae	Fulvous Whistling-duck, Fulvous Whistling Duck, Fulvous Duck, Fulvous Whistling-Duck	0	Not Modeled				0				0.0492	0			Not Modeled					Not Modeled			Not Modeled
Dendroica caerulescens	Passeriformes	Parulidae	Black-throated Blue Warbler	0	Not Modeled				0				0.0691	0			Not Modeled					Not Modeled			0
Dendroica castanea	Passeriformes	Parulidae	Bay-breasted Warbler	0	Not Modeled				0				0.0498	0			Not Modeled					Not Modeled			0
Dendroica coronata	Passeriformes	Parulidae	Yellow-rumped Warbler	1	Not Modeled				1	No	Yes	No	0.5333	0		0.0135	Not Modeled					Not Modeled			0
Dendroica magnolia	Passeriformes	Parulidae	Magnolia Warbler	0	Not Modeled				0				0.0642	0			Not Modeled					Not Modeled			0
Dendroica palmarum	Passeriformes	Parulidae	Palm Warbler	0	Not Modeled				0				0.0757	0			Not Modeled					Not Modeled			0
Dendroica petechia	Passeriformes	Parulidae	Yellow Warbler, Golden Warbler, American Yellow Warbler	1	Not Modeled				1	Yes	No	No	0.4405	0		0.0242	Not Modeled					Not Modeled			0
Dendroica tigrina	Passeriformes	Parulidae	Cape May Warbler	0	Not Modeled				0				0.0657	0			Not Modeled					Not Modeled			0
Dendroica townsendi	Passeriformes	Parulidae	Townsend's Warbler	0	Not Modeled				0				0.0597	0			Not Modeled					Not Modeled			0
Dendroica virens	Passeriformes	Parulidae	Black-throated Green Warbler	0	Not Modeled				0				0.0835	0			Not Modeled					Not Modeled			0
Dolichonyx oryzivorus	Passeriformes	Icteridae	Bobolink	0	Not Modeled				0				0.28	0			Not Modeled					Not Modeled			0
Dryobates minor	Piciformes	Picidae	Lesser Spotted Woodpecker	0	Not Modeled				0				0.1656	0		0.334	Not Modeled					Not Modeled			Not Modeled
Dryobates nuttallii	Piciformes	Picidae	Nuttall's Woodpecker	1	Not Modeled				1	Yes	No	No	0.381	0			Not Modeled					Not Modeled			Not Modeled
Dryobates pubescens	Piciformes	Picidae	Downy Woodpecker	0	Not Modeled				0				0.1697	0		0.0101	Not Modeled					Not Modeled			Not Modeled
Dryocopus martius	Piciformes	Picidae	Black Woodpecker, Black woodpecker	0	Not Modeled				0				0.1092	0		0.1896	Not Modeled					Not Modeled			Not Modeled
Dumetella carolinensis	Passeriformes	Mimidae	Grey Catbird, Gray Catbird	1	Not Modeled				1	Yes	No	No	0.6381	0			Not Modeled					Not Modeled			0
Ectopistes migratorius	Columbiformes	Columbidae	Passenger Pigeon	0	Not Modeled				0				0.0751	0			Not Modeled					Not Modeled			0
Egretta caerulea	Pelecaniformes	Ardeidae	Little Blue Heron	0	Not Modeled				0				0.0529	Not Modeled			Not Modeled					Not Modeled			Not Modeled
Egretta garzetta	Pelecaniformes	Ardeidae	Little Egret	0	Not Modeled				0				0.3414	Not Modeled			Not Modeled					Not Modeled			Not Modeled
Egretta thula	Pelecaniformes	Ardeidae	Snowy Egret	2	Not Modeled				1	Yes	Yes	No	0.5164	Not Modeled			Not Modeled					Not Modeled			Not Modeled
Elaenia albiceps	Passeriformes	Tyrannidae	White-crested Elaenia	1	Not Modeled				1	No	Yes	No	0.1927	0			Not Modeled					Not Modeled			0
Elaenia flavogaster	Passeriformes	Tyrannidae	Yellow-bellied Elaenia	1	Not Modeled				1	Yes	No	No	0.0468	0			Not Modeled					Not Modeled			0
Elanoides forficatus	Accipitriformes	Accipitridae	Swallow-tailed Kite, Swallow-tailed Kite	0	Not Modeled				0				0.164	0			Not Modeled					Not Modeled			Not Modeled
Elanus leucurus	Accipitriformes	Accipitridae	White-tailed Kite	0	Not Modeled				0				0.3393	0			Not Modeled					Not Modeled			Not Modeled
Emberiza citrinella	Passeriformes	Emberizidae	Yellowhammer	1	Not Modeled				0				0.2452	1	Yes	0.5921	Not Modeled					Not Modeled			0		0.0099
Emberiza hortulana	Passeriformes	Emberizidae	Ortolan Bunting	0	Not Modeled				0				0.0522	0		0.0105	Not Modeled					Not Modeled			0
Emberiza rustica	Passeriformes	Emberizidae	Rustic Bunting	0	Not Modeled				0				0.0528	0		0.222	Not Modeled					Not Modeled			0
Emberiza schoeniclus	Passeriformes	Emberizidae	Reed Bunting, Common Reed Bunting	1	Not Modeled				1	No	No	Yes	0.3312	0		0.3961	Not Modeled					Not Modeled			0
Empidonax alnorum	Passeriformes	Tyrannidae	Alder Flycatcher	0	Not Modeled				0				0.0568	0			Not Modeled					Not Modeled			0
Empidonax flaviventris	Passeriformes	Tyrannidae	Yellow-bellied Flycatcher	0	Not Modeled				0				0.0675	0			Not Modeled					Not Modeled			0
Empidonax hammondii	Passeriformes	Tyrannidae	Hammond's Flycatcher	0	Not Modeled				0				0.0611	0			Not Modeled					Not Modeled			0
Empidonax minimus	Passeriformes	Tyrannidae	Least Flycatcher	0	Not Modeled				0				0.0633	0			Not Modeled					Not Modeled			0
Empidonax traillii	Passeriformes	Tyrannidae	Willow Flycatcher	0	Not Modeled				0				0.1262	0			Not Modeled					Not Modeled			0
Empidonax wrightii	Passeriformes	Tyrannidae	Grey Flycatcher, Gray Flycatcher	0	Not Modeled				0				0.0554	0			Not Modeled					Not Modeled			0
Eremophila alpestris	Passeriformes	Alaudidae	Horned Lark, Shore Lark	0	Not Modeled				0				0.1492	0		0.1078	Not Modeled					Not Modeled			0		0.0047
Erithacus rubecula	Passeriformes	Muscicapidae	European Robin, Robin	2	Not Modeled				1	Yes	No	Yes	0.7649	0		0.043	Not Modeled					Not Modeled			0
Estrilda astrild	Passeriformes	Estrildidae	Common Waxbill	0	Not Modeled				0				0.0595	0			Not Modeled					Not Modeled			0
Eudocimus albus	Pelecaniformes	Threskiornithidae	White Ibis, American White Ibis	0	Not Modeled				0				0.1268	Not Modeled			Not Modeled					Not Modeled			Not Modeled
Euphagus carolinus	Passeriformes	Icteridae	Rusty Blackbird	0	Not Modeled				0				0.0785	0		0.0054	Not Modeled					Not Modeled			0
Euphagus cyanocephalus	Passeriformes	Icteridae	Brewer's Blackbird	1	Not Modeled				1	Yes	No	No	0.3695	0			Not Modeled					Not Modeled			0
Falcipennis canadensis	Galliformes	Phasianidae	Spruce Grouse	0	Not Modeled				0				0.0466	0			Not Modeled					Not Modeled			Not Modeled
Falco biarmicus	Falconiformes	Falconidae	Lanner Falcon, Lanner	0	Not Modeled				0				0.0934	Not Modeled			Not Modeled					Not Modeled			Not Modeled
Falco cherrug	Falconiformes	Falconidae	Saker Falcon, Saker	0	Not Modeled				0				0.3156	Not Modeled			Not Modeled					Not Modeled			Not Modeled
Falco columbarius	Falconiformes	Falconidae	Merlin	1	Not Modeled				1	Yes	No	No	0.6847	Not Modeled			Not Modeled					Not Modeled			Not Modeled
Falco eleonorae	Falconiformes	Falconidae	Eleonora's Falcon	0	Not Modeled				0				0.0547	Not Modeled			Not Modeled					Not Modeled			Not Modeled
Falco mexicanus	Falconiformes	Falconidae	Prairie Falcon	0	Not Modeled				0				0.4548	Not Modeled			Not Modeled					Not Modeled			Not Modeled
Falco naumanni	Falconiformes	Falconidae	Lesser Kestrel	0	Not Modeled				0				0.1808	Not Modeled			Not Modeled					Not Modeled			Not Modeled
Falco peregrinus	Falconiformes	Falconidae	Peregrine Falcon	1	Not Modeled				1	Yes	No	No	0.8839	Not Modeled			Not Modeled					Not Modeled			Not Modeled
Falco punctatus	Falconiformes	Falconidae	Mauritius Kestrel	1	Not Modeled				1	Yes	No	No		Not Modeled			Not Modeled					Not Modeled			Not Modeled
Falco rusticolus	Falconiformes	Falconidae	Gyrfalcon, Gyr Falcon	0	Not Modeled				0				0.0777	Not Modeled			Not Modeled					Not Modeled			Not Modeled
Falco sparverius	Falconiformes	Falconidae	American Kestrel	2	Not Modeled				1	Yes	Yes	No	0.5384	Not Modeled			Not Modeled					Not Modeled			Not Modeled
Falco subbuteo	Falconiformes	Falconidae	Eurasian Hobby, Hobby, European Hobby	1	Not Modeled				0				0.1805	Not Modeled			Not Modeled					Not Modeled			Not Modeled
Falco tinnunculus	Falconiformes	Falconidae	Common Kestrel, Kestrel, Eurasian Kestrel	2	Not Modeled				1	No	No	Yes	0.7595	Not Modeled			Not Modeled					Not Modeled			Not Modeled
Falco vespertinus	Falconiformes	Falconidae	Red-footed Falcon, Western Red-footed Falcon	0	Not Modeled				0				0.0462	Not Modeled			Not Modeled					Not Modeled			Not Modeled
Ficedula albicilla	Passeriformes	Muscicapidae	Taiga Flycatcher	0	Not Modeled				0				0.0652	0		0.1825	Not Modeled					Not Modeled			0
Ficedula hypoleuca	Passeriformes	Muscicapidae	European Pied Flycatcher, Pied Flycatcher	3	Not Modeled				1	No	No	Yes	0.5701	1	Yes	0.0406	Not Modeled					Not Modeled			0
Fratercula cirrhata	Charadriiformes	Alcidae	Tufted Puffin	0	Not Modeled				0				0.0701	0			Not Modeled					Not Modeled			Not Modeled
Fregata magnificens	Suliformes	Fregatidae	Magnificent Frigatebird	0	Not Modeled				0				0.071	Not Modeled			Not Modeled					Not Modeled			Not Modeled
Fregata minor	Suliformes	Fregatidae	Great Frigatebird, Great Frigatebird	0	Not Modeled				0				0.0592	Not Modeled			Not Modeled					Not Modeled			Not Modeled
Fringilla coelebs	Passeriformes	Fringillidae	Eurasian Chaffinch, Chaffinch, Common Chaffinch	3	Not Modeled				1	Yes	No	No	0.7062	1	Yes	0.6215	Not Modeled					Not Modeled			0
Fringilla montifringilla	Passeriformes	Fringillidae	Brambling	1	Not Modeled				0				0.15	1	Yes	0.8467	Not Modeled					Not Modeled			0
Fulica americana	Gruiformes	Rallidae	American Coot	1	Not Modeled				1	Yes	No	No	0.7212	0			Not Modeled					Not Modeled			Not Modeled
Fulica atra	Gruiformes	Rallidae	Common Coot, Eurasian Coot, Coot, European Coot	3	Not Modeled				1	Yes	No	Yes	0.7568	1	Yes	0.6706	Not Modeled					Not Modeled			Not Modeled
Furnarius rufus	Passeriformes	Furnariidae	Rufous Hornero	2	Not Modeled				1	Yes	Yes	No	0.1024	0			Not Modeled					Not Modeled			0
Galerida cristata	Passeriformes	Alaudidae	Crested Lark	0	Not Modeled				0				0.0784	0		0.0842	Not Modeled					Not Modeled			0		0.004
Gallinago gallinago	Charadriiformes	Scolopacidae	Common Snipe	0	Not Modeled				0				0.2073	0		0.1605	Not Modeled					Not Modeled			Not Modeled
Gallinago media	Charadriiformes	Scolopacidae	Great Snipe	0	Not Modeled				0				0.1113	0		0.0091	Not Modeled					Not Modeled			Not Modeled
Gallinula chloropus	Gruiformes	Rallidae	Common Moorhen	0	Not Modeled				0				0.2199	0		0.0159	Not Modeled					Not Modeled			Not Modeled
Gallinula galeata	Gruiformes	Rallidae	Common Gallinule	0	Not Modeled				0				0.0543	0			Not Modeled					Not Modeled			Not Modeled
Gallus gallus	Galliformes	Phasianidae	Red Junglefowl	5	Not Modeled				1	Yes	Yes	Yes	0.2107	0			Not Modeled					Not Modeled			Not Modeled
Garrulus glandarius	Passeriformes	Corvidae	Eurasian Jay, Jay	2	Not Modeled				1	Yes	No	Yes	0.1255	0		0.4404	Not Modeled					Not Modeled			0		0.0057
Gelochelidon nilotica	Charadriiformes	Laridae	Common Gull-billed Tern	0	Not Modeled				0				0.1102	0			Not Modeled					Not Modeled			Not Modeled
Geococcyx californianus	Cuculiformes	Cuculidae	Greater Roadrunner	1	Not Modeled				1	Yes	No	No	0.0751	Not Modeled			Not Modeled					Not Modeled			Not Modeled
Geothlypis trichas	Passeriformes	Parulidae	Common Yellowthroat	1	Not Modeled				1	No	Yes	No	0.4993	0			Not Modeled					Not Modeled			0
Geotrygon montana	Columbiformes	Columbidae	Ruddy Quail-dove, Ruddy Quail-Dove	1	Not Modeled				1	No	Yes	No		0			Not Modeled					Not Modeled			0
Glaucidium passerinum	Strigiformes	Strigidae	Eurasian Pygmy-owl, Eurasian Pygmy-Owl, Eurasian Pygmy Owl, Pygmy Owl	1	Not Modeled				1	No	No	Yes	0.1268	Not Modeled			Not Modeled					Not Modeled			Not Modeled
Grus americana	Gruiformes	Gruidae	Whooping Crane	0	Not Modeled				0				0.2113	0			Not Modeled					Not Modeled			Not Modeled
Grus grus	Gruiformes	Gruidae	Common Crane, Crane	0	Not Modeled				0				0.2044	0		0.346	Not Modeled					Not Modeled			Not Modeled
Guira guira	Cuculiformes	Cuculidae	Guira Cuckoo	0	Not Modeled				0				0.055	Not Modeled			Not Modeled					Not Modeled			Not Modeled
Gymnogyps californianus	Cathartiformes	Cathartidae	California Condor	1	Not Modeled				1	Yes	No	No	0.7872	Not Modeled			Not Modeled					Not Modeled			Not Modeled
Gymnorhina tibicen	Passeriformes	Cracticidae	Australian Magpie	0	Not Modeled				0				0.055	0			Not Modeled					Not Modeled			0		0.0046
Gypaetus barbatus	Accipitriformes	Accipitridae	Bearded Vulture, Lammergeyer	1	Not Modeled				1	No	No	Yes	0.3886	0			Not Modeled					Not Modeled			Not Modeled
Gyps africanus	Accipitriformes	Accipitridae	White-backed Vulture	0	Not Modeled				0				0.0598	0			Not Modeled					Not Modeled			Not Modeled
Gyps fulvus	Accipitriformes	Accipitridae	Griffon Vulture, Eurasian Griffon, Eurasian Griffon Vulture	0	Not Modeled				0				0.4292	0			Not Modeled					Not Modeled			Not Modeled
Haematopus ostralegus	Charadriiformes	Haematopodidae	Eurasian Oystercatcher, Pied Oystercatcher	0	Not Modeled				0				0.1446	0		0.0104	Not Modeled					Not Modeled			Not Modeled
Haliaeetus albicilla	Accipitriformes	Accipitridae	White-tailed Sea-eagle, Grey Sea Eagle	1	Not Modeled				1	Yes	No	No	0.7586	0		0.017	Not Modeled					Not Modeled			Not Modeled
Haliaeetus leucocephalus	Accipitriformes	Accipitridae	Bald Eagle	1	Not Modeled				1	Yes	No	No	0.9104	0		0.0147	Not Modeled					Not Modeled			Not Modeled
Haliaeetus leucoryphus	Accipitriformes	Accipitridae	Pallas's Fish-eagle, Pallas's Fish Eagle, Band-tailed Fish-eagle, Pallas's Sea-Eagle	0	Not Modeled				0				0.0907	0			Not Modeled					Not Modeled			Not Modeled
Hieraaetus pennatus	Accipitriformes	Accipitridae	Booted Eagle	2	Not Modeled				0				0.0845	0		0.0084	Not Modeled					Not Modeled			Not Modeled
Himantopus himantopus	Charadriiformes	Recurvirostridae	Black-winged Stilt	0	Not Modeled				0				0.4178	0		0.019	Not Modeled					Not Modeled			Not Modeled
Hippolais icterina	Passeriformes	Sylviidae	Icterine Warbler	0	Not Modeled				0				0.0548	0		0.0091	Not Modeled					Not Modeled			0
Hirundo rustica	Passeriformes	Hirundinidae	Barn Swallow, Swallow, European Swallow	1	Not Modeled				1	No	No	Yes	0.7158	0		0.078	Not Modeled					Not Modeled			0		0.0268
Histrionicus histrionicus	Anseriformes	Anatidae	Harlequin Duck, Harlequin	0	Not Modeled				0				0.0682	0		0.0066	Not Modeled					Not Modeled			Not Modeled
Hydrocoloeus minutus	Charadriiformes	Laridae	Little Gull	0	Not Modeled				0				0.2107	0		0.014	Not Modeled					Not Modeled			Not Modeled
Hydroprogne caspia	Charadriiformes	Laridae	Caspian Tern	0	Not Modeled				0				0.2857	0			Not Modeled					Not Modeled			Not Modeled
Hylatomus pileatus	Piciformes	Picidae	Pileated Woodpecker	0	Not Modeled				0				0.2267	0			Not Modeled					Not Modeled			Not Modeled
Hylocichla mustelina	Passeriformes	Turdidae	Wood Thrush	1	Not Modeled				1	Yes	No	No	0.1457	0			Not Modeled					Not Modeled			0
Hypocnemis cantator	Passeriformes	Thamnophilidae	Guianan Warbling-antbird, Guianan Warbling-Antbird	1	Not Modeled				1	No	Yes	No		0			Not Modeled					Not Modeled			0
Icteria virens	Passeriformes	Parulidae	Yellow-breasted Chat	0	Not Modeled				0				0.1182	0			Not Modeled					Not Modeled			0
Icterus bullockii	Passeriformes	Icteridae	Bullock's Oriole	2	Not Modeled				1	Yes	Yes	No	0.2104	0			Not Modeled					Not Modeled			0
Icterus cucullatus	Passeriformes	Icteridae	Hooded Oriole	0	Not Modeled				0				0.1027	0			Not Modeled					Not Modeled			0
Icterus galbula	Passeriformes	Icteridae	Baltimore Oriole	0	Not Modeled				0				0.3077	0			Not Modeled					Not Modeled			0
Icterus leucopteryx	Passeriformes	Icteridae	Jamaican Oriole	1	Not Modeled				1	Yes	No	No	0.0579	0			Not Modeled					Not Modeled			0		0.0068
Icterus parisorum	Passeriformes	Icteridae	Scott's Oriole	0	Not Modeled				0				0.2477	0			Not Modeled					Not Modeled			0		0.0057
Ictinia mississippiensis	Accipitriformes	Accipitridae	Mississippi Kite	1	Not Modeled				1	Yes	No	No	0.1164	0			Not Modeled					Not Modeled			Not Modeled
Ixobrychus exilis	Pelecaniformes	Ardeidae	Least Bittern	2	Not Modeled				1	Yes	Yes	No	0.1479	Not Modeled			Not Modeled					Not Modeled			Not Modeled
Ixobrychus minutus	Pelecaniformes	Ardeidae	Common Little Bittern, Little Bittern	1	Not Modeled				0					Not Modeled			Not Modeled					Not Modeled			Not Modeled
Junco hyemalis	Passeriformes	Emberizidae	Dark-eyed Junco	0	Not Modeled				0				0.3307	0		0.0536	Not Modeled					Not Modeled			0
Lanius collurio	Passeriformes	Laniidae	Red-backed Shrike	2	Not Modeled				0				0.1174	1	Yes	0.2667	Not Modeled					Not Modeled			0
Lanius excubitor	Passeriformes	Laniidae	Great Grey Shrike, Northern Shrike, Northern Grey Shrike	0	Not Modeled				0				0.1907	0		0.419	Not Modeled					Not Modeled			0		0.0066
Lanius ludovicianus	Passeriformes	Laniidae	Loggerhead Shrike	2	Not Modeled				1	Yes	Yes	No	0.4667	0			Not Modeled					Not Modeled			0
Larosterna inca	Charadriiformes	Laridae	Inca Tern	1	Not Modeled				1	No	No	Yes	0.0621	0			Not Modeled					Not Modeled			Not Modeled
Larus atricilla	Charadriiformes	Laridae	Laughing Gull	0	Not Modeled				0				0.1947	0			Not Modeled					Not Modeled			Not Modeled
Larus cachinnans	Charadriiformes	Laridae	Caspian Gull	0	Not Modeled				0				0.0477	0			Not Modeled					Not Modeled			Not Modeled
Larus californicus	Charadriiformes	Laridae	California Gull	0	Not Modeled				0				0.1561	0			Not Modeled					Not Modeled			Not Modeled
Larus canus	Charadriiformes	Laridae	Mew Gull, Common Gull	0	Not Modeled				0				0.0914	0		0.0391	Not Modeled					Not Modeled			Not Modeled
Larus delawarensis	Charadriiformes	Laridae	Ring-billed Gull	1	Not Modeled				1	Yes	No	No	0.7266	0			Not Modeled					Not Modeled			Not Modeled
Larus dominicanus	Charadriiformes	Laridae	Kelp Gull, Southern Black-backed Gull	0	Not Modeled				0				0.0698	0			Not Modeled					Not Modeled			Not Modeled
Larus fuscus	Charadriiformes	Laridae	Lesser Black-backed Gull	0	Not Modeled				0				0.0985	0		0.0106	Not Modeled					Not Modeled			Not Modeled
Larus genei	Charadriiformes	Laridae	Slender-billed Gull	0	Not Modeled				0				0.0837	0			Not Modeled					Not Modeled			Not Modeled
Larus glaucescens	Charadriiformes	Laridae	Glaucous-winged Gull	0	Not Modeled				0				0.2532	0		0.0057	Not Modeled					Not Modeled			Not Modeled
Larus heermanni	Charadriiformes	Laridae	Heermann's Gull	0	Not Modeled				0				0.0773	0			Not Modeled					Not Modeled			Not Modeled
Larus leucophthalmus	Charadriiformes	Laridae	White-eyed Gull	1	Not Modeled				1	Yes	No	No		0			Not Modeled					Not Modeled			Not Modeled
Larus marinus	Charadriiformes	Laridae	Great Black-backed Gull, Greater Black-backed Gull	0	Not Modeled				0				0.158	0			Not Modeled					Not Modeled			Not Modeled
Larus michahellis	Charadriiformes	Laridae	Yellow-legged Gull	1	Not Modeled				1	No	No	Yes	0.32	0			Not Modeled					Not Modeled			Not Modeled
Larus novaehollandiae	Charadriiformes	Laridae	Silver Gull	1	Not Modeled				0				0.1274	0			Not Modeled					Not Modeled			Not Modeled
Larus occidentalis	Charadriiformes	Laridae	Western Gull	0	Not Modeled				0				0.207	0			Not Modeled					Not Modeled			Not Modeled
Larus philadelphia	Charadriiformes	Laridae	Bonaparte's Gull	0	Not Modeled				0				0.0823	0		0.0048	Not Modeled					Not Modeled			Not Modeled
Larus pipixcan	Charadriiformes	Laridae	Franklin's Gull	0	Not Modeled				0				0.2761	0			Not Modeled					Not Modeled			Not Modeled
Larus ridibundus	Charadriiformes	Laridae	Black-headed Gull, Common Black-headed Gull	2	Not Modeled				1	Yes	No	Yes	0.5067	0		0.0719	Not Modeled					Not Modeled			Not Modeled
Larus smithsonianus	Charadriiformes	Laridae	Arctic Herring Gull, American Herring Gull	1	Not Modeled				1	Yes	No	No	0.3078	0			Not Modeled					Not Modeled			Not Modeled
Laterallus jamaicensis	Gruiformes	Rallidae	Black Rail	0	Not Modeled				0				0.0659	0			Not Modeled					Not Modeled			Not Modeled
Leptotila jamaicensis	Columbiformes	Columbidae	Caribbean Dove	1	Not Modeled				1	Yes	No	No		0			Not Modeled					Not Modeled			0
Leuconotopicus villosus	Piciformes	Picidae	Hairy Woodpecker	0	Not Modeled				0				0.4328	0		0.0052	Not Modeled					Not Modeled			Not Modeled
Limnodromus griseus	Charadriiformes	Scolopacidae	Short-billed Dowitcher	0	Not Modeled				0				0.0654	0			Not Modeled					Not Modeled			Not Modeled
Limosa haemastica	Charadriiformes	Scolopacidae	Hudsonian Godwit	0	Not Modeled				0				0.0502	0			Not Modeled					Not Modeled			Not Modeled
Locustella luscinioides	Passeriformes	Sylviidae	Savi's Warbler	2	Not Modeled				1	Yes	No	No	0.047	0			Not Modeled					Not Modeled			0
Lonchura punctulata	Passeriformes	Estrildidae	Scaly-breasted Munia, Nutmeg Mannikin, Nutmeg Mannikinl, Spice Finch	1	Not Modeled				1	Yes	No	No	0.0932	0			Not Modeled					Not Modeled			0		0.0049
Lophodytes cucullatus	Anseriformes	Anatidae	Hooded Merganser	0	Not Modeled				0				0.1504	0			Not Modeled					Not Modeled			Not Modeled
Lophospingus pusillus	Passeriformes	Emberizidae	Black-crested Finch	1	Not Modeled				1	No	Yes	No		0			Not Modeled					Not Modeled			0
Loxia curvirostra	Passeriformes	Fringillidae	Red Crossbill, Crossbill, Common Crossbill	1	Not Modeled				0				0.1956	1	Yes	0.8367	Not Modeled					Not Modeled			0
Loxia leucoptera	Passeriformes	Fringillidae	White-winged Crossbill, Two-barred Crossbill	0	Not Modeled				0				0.0867	0		0.3429	Not Modeled					Not Modeled			0
Luscinia luscinia	Passeriformes	Muscicapidae	Thrush Nightingale, Thrush-Nightingale	1	Not Modeled				0				0.0812	1	Yes	0.0562	Not Modeled					Not Modeled			0
Luscinia megarhynchos	Passeriformes	Muscicapidae	Common Nightingale, Nightingale	1	Not Modeled				0				0.0644	0			Not Modeled					Not Modeled			0
Luscinia svecica	Passeriformes	Muscicapidae	Bluethroat	0	Not Modeled				0				0.1453	0		0.2383	Not Modeled					Not Modeled			0
Lymnocryptes minimus	Charadriiformes	Scolopacidae	Jack Snipe	0	Not Modeled				0				0.0939	0		0.0325	Not Modeled					Not Modeled			Not Modeled
Mareca americana	Anseriformes	Anatidae	American Wigeon	0	Not Modeled				0				0.0569	0			Not Modeled					Not Modeled			Not Modeled
Mareca strepera	Anseriformes	Anatidae	Gadwall	0	Not Modeled				0				0.1019	0		0.0861	Not Modeled					Not Modeled			Not Modeled
Megaceryle alcyon	Coraciiformes	Alcedinidae	Belted Kingfisher	0	Not Modeled				0				0.0562	Not Modeled			Not Modeled					Not Modeled			Not Modeled
Megascops asio	Strigiformes	Strigidae	Eastern Screech-owl, Eastern Screech Owl, Eastern Screech-Owl	0	Not Modeled				0				0.1088	Not Modeled			Not Modeled					Not Modeled			Not Modeled
Melanerpes carolinus	Piciformes	Picidae	Red-bellied Woodpecker	0	Not Modeled				0				0.0631	0			Not Modeled					Not Modeled			Not Modeled
Melanerpes formicivorus	Piciformes	Picidae	Acorn Woodpecker	0	Not Modeled				0				0.1953	0			Not Modeled					Not Modeled			Not Modeled
Meleagris gallopavo	Galliformes	Phasianidae	Wild Turkey, Turkey	1	Not Modeled				1	Yes	No	No	0.8712	0			Not Modeled					Not Modeled			Not Modeled
Melospiza georgiana	Passeriformes	Emberizidae	Swamp Sparrow	0	Not Modeled				0				0.3224	0			Not Modeled					Not Modeled			0
Melospiza lincolnii	Passeriformes	Emberizidae	Lincoln's Sparrow	1	Not Modeled				1	Yes	No	No	0.326	0		0.0056	Not Modeled					Not Modeled			0
Melospiza melodia	Passeriformes	Emberizidae	Song Sparrow	2	Not Modeled				1	Yes	Yes	No	0.6083	0			Not Modeled					Not Modeled			0
Melozone aberti	Passeriformes	Emberizidae	Abert's Towhee	2	Not Modeled				1	Yes	Yes	No		0			Not Modeled					Not Modeled			0
Melozone crissalis	Passeriformes	Emberizidae	California Towhee	1	Not Modeled				1	Yes	No	No	0.0491	0			Not Modeled					Not Modeled			0
Mergus merganser	Anseriformes	Anatidae	Goosander, Goosander	1	Not Modeled				0				0.1526	1	Yes	0.7514	Not Modeled					Not Modeled			Not Modeled
Merops apiaster	Coraciiformes	Meropidae	European Bee-eater, Bee-eater	1	Not Modeled				1	No	No	Yes	0.1926	Not Modeled			Not Modeled					Not Modeled			Not Modeled
Milvus migrans	Accipitriformes	Accipitridae	Black Kite	1	Not Modeled				0				0.5364	0		0.0404	Not Modeled					Not Modeled			Not Modeled
Milvus milvus	Accipitriformes	Accipitridae	Red Kite	0	Not Modeled				0				0.0918	0			Not Modeled					Not Modeled			Not Modeled
Mimus polyglottos	Passeriformes	Mimidae	Northern Mockingbird	2	Not Modeled				1	Yes	Yes	No	0.7438	0			Not Modeled					Not Modeled			0
Mimus saturninus	Passeriformes	Mimidae	Chalk-browed Mockingbird	0	Not Modeled				0				0.1333	0			Not Modeled					Not Modeled			0
Mimus triurus	Passeriformes	Mimidae	White-banded Mockingbird	0	Not Modeled				0				0.0564	0			Not Modeled					Not Modeled			0
Mniotilta varia	Passeriformes	Parulidae	Black-and-white Warbler, Black-and-White Warbler	1	Not Modeled				1	Yes	No	No	0.1714	0			Not Modeled					Not Modeled			0
Molothrus ater	Passeriformes	Icteridae	Brown-headed Cowbird	2	Not Modeled				1	Yes	Yes	No	0.6942	0			Not Modeled					Not Modeled			0
Molothrus bonariensis	Passeriformes	Icteridae	Shiny Cowbird	1	Not Modeled				0				0.0805	0			Not Modeled					Not Modeled			0
Morus bassanus	Suliformes	Sulidae	Northern Gannet, Gannet	0	Not Modeled				0				0.0919	Not Modeled			Not Modeled					Not Modeled			Not Modeled
Morus serrator	Suliformes	Sulidae	Australasian Gannet, Australian Gannet	0	Not Modeled				0				0.0765	Not Modeled			Not Modeled					Not Modeled			Not Modeled
Motacilla alba	Passeriformes	Motacillidae	White Wagtail, Pied Wagtail and White Wagtail	1	Not Modeled				0				0.0554	1	Yes	0.1727	Not Modeled					Not Modeled			0
Motacilla cinerea	Passeriformes	Motacillidae	Grey Wagtail, Gray Wagtail	0	Not Modeled				0				0.0896	0		0.0641	Not Modeled					Not Modeled			0
Motacilla flava	Passeriformes	Motacillidae	Yellow Wagtail, Western Yellow Wagtail	2	Not Modeled				0				0.0586	1	Yes	0.642	Not Modeled					Not Modeled			0		0.0105
Muscicapa striata	Passeriformes	Muscicapidae	Spotted Flycatcher	0	Not Modeled				0				0.0554	0		0.011	Not Modeled					Not Modeled			0
Myadestes townsendi	Passeriformes	Turdidae	Townsend's Solitaire	0	Not Modeled				0				0.0868	0			Not Modeled					Not Modeled			0
Mycteria americana	Ciconiiformes	Ciconiidae	Wood Stork	0	Not Modeled				0				0.1616	Not Modeled			Not Modeled					Not Modeled			Not Modeled
Myiarchus cinerascens	Passeriformes	Tyrannidae	Ash-throated Flycatcher	1	Not Modeled				1	Yes	No	No	0.4313	0			Not Modeled					Not Modeled			0
Myiobius barbatus	Passeriformes	Tyrannidae	Bearded Flycatcher, Whiskered Myiobius	1	Not Modeled				1	No	Yes	No		0			Not Modeled					Not Modeled			0
Myiopagis cotta	Passeriformes	Tyrannidae	Jamaican Elaenia	1	Not Modeled				1	Yes	No	No		0			Not Modeled					Not Modeled			0
Myiopsitta monachus	Psittaciformes	Psittacidae	Monk Parakeet	0	Not Modeled				0				0.047	Not Modeled			Not Modeled					Not Modeled			Not Modeled
Myrmotherula hauxwelli	Passeriformes	Thamnophilidae	Plain-throated Antwren	1	Not Modeled				1	No	Yes	No		0			Not Modeled					Not Modeled			0
Neophron percnopterus	Accipitriformes	Accipitridae	Egyptian Vulture, Egyptian Eagle	0	Not Modeled				0				0.1956	0			Not Modeled					Not Modeled			Not Modeled
Nestor notabilis	Psittaciformes	Strigopidae	Kea	1	Not Modeled				1	Yes	No	No		Not Modeled			Not Modeled					Not Modeled			Not Modeled
Nucifraga columbiana	Passeriformes	Corvidae	Clark's Nutcracker	0	Not Modeled				0				0.1574	0			Not Modeled					Not Modeled			0
Numenius americanus	Charadriiformes	Scolopacidae	Long-billed Curlew	0	Not Modeled				0				0.0631	0			Not Modeled					Not Modeled			Not Modeled
Numenius arquata	Charadriiformes	Scolopacidae	Eurasian Curlew, Curlew	0	Not Modeled				0				0.0825	0		0.0723	Not Modeled					Not Modeled			Not Modeled
Numenius phaeopus	Charadriiformes	Scolopacidae	Whimbrel	0	Not Modeled				0				0.1075	0			Not Modeled					Not Modeled			Not Modeled
Nyctanassa violacea	Pelecaniformes	Ardeidae	Yellow-crowned Night-heron, Yellow-crowned Night Heron, Yellow-crowned Night-Heron	0	Not Modeled				0				0.0464	Not Modeled			Not Modeled					Not Modeled			Not Modeled
Nycticorax nycticorax	Pelecaniformes	Ardeidae	Black-Crowned Night Heron, Night Heron	2	Not Modeled				1	Yes	Yes	No	0.7346	Not Modeled			Not Modeled					Not Modeled			Not Modeled
Oenanthe oenanthe	Passeriformes	Muscicapidae	Northern Wheatear, Wheatear, European Wheatear	0	Not Modeled				0				0.0947	0		0.0788	Not Modeled					Not Modeled			0		0.0058
Onychoprion anaethetus	Charadriiformes	Laridae	Bridled Tern	0	Not Modeled				0				0.0932	0		0.0047	Not Modeled					Not Modeled			Not Modeled
Onychoprion fuscatus	Charadriiformes	Laridae	Sooty Tern	0	Not Modeled				0				0.0712	0		0.0129	Not Modeled					Not Modeled			Not Modeled
Oporornis agilis	Passeriformes	Parulidae	Connecticut Warbler	0	Not Modeled				0				0.05	0			Not Modeled					Not Modeled			0
Oporornis philadelphia	Passeriformes	Parulidae	Mourning Warbler	0	Not Modeled				0				0.0521	0			Not Modeled					Not Modeled			0
Oreortyx pictus	Galliformes	Odontophoridae	Mountain Quail	0	Not Modeled				0				0.0685	0			Not Modeled					Not Modeled			Not Modeled
Oreoscoptes montanus	Passeriformes	Mimidae	Sage Thrasher	0	Not Modeled				0				0.2339	0			Not Modeled					Not Modeled			0
Oriolus oriolus	Passeriformes	Oriolidae	Eurasian Golden Oriole, European Golden Oriole, Eurasian Golden-Oriole, Golden Oriole	0	Not Modeled				0				0.0814	0		0.0145	Not Modeled					Not Modeled			0		0.0198
Otus scops	Strigiformes	Strigidae	Eurasian Scops-owl, European Scops Owl, Eurasian Scops Owl	1	Not Modeled				0				0.1022	Not Modeled			Not Modeled					Not Modeled			Not Modeled
Oxyura jamaicensis	Anseriformes	Anatidae	Ruddy Duck	0	Not Modeled				0				0.1687	0			Not Modeled					Not Modeled			Not Modeled
Padda oryzivora	Passeriformes	Estrildidae	Java Sparrow	2	Not Modeled				1	No	Yes	No		0			Not Modeled					Not Modeled			1	Yes	0.0444
Pandion haliaetus	Accipitriformes	Pandionidae	Osprey	2	Not Modeled				1	No	No	Yes	0.7412	0		0.0085	Not Modeled					Not Modeled			Not Modeled
Panurus biarmicus	Passeriformes	Timaliidae	Bearded Parrotbill, Bearded Reedling, Bearded Tit	1	Not Modeled				1	Yes	No	No	0.104	0			Not Modeled					Not Modeled			0
Parabuteo unicinctus	Accipitriformes	Accipitridae	Harris's Hawk	0	Not Modeled				0				0.0481	0			Not Modeled					Not Modeled			Not Modeled
Parkesia noveboracensis	Passeriformes	Parulidae	Northern Waterthrush	1	Not Modeled				1	Yes	No	No	0.0523	0		0.0073	Not Modeled					Not Modeled			0
Parus ater	Passeriformes	Paridae	Coal Tit	1	Not Modeled				0				0.187	1	Yes	0.719	Not Modeled					Not Modeled			0
Parus atricapillus	Passeriformes	Paridae	Black-capped Chickadee	1	Not Modeled				1	Yes	No	No	0.6572	0		0.0048	Not Modeled					Not Modeled			0
Parus caeruleus	Passeriformes	Paridae	Blue Tit	2	Not Modeled				1	Yes	No	Yes	0.3976	0		0.0174	Not Modeled					Not Modeled			0
Parus carolinensis	Passeriformes	Paridae	Carolina Chickadee	1	Not Modeled				1	Yes	No	No		0			Not Modeled					Not Modeled			0
Parus cyanus	Passeriformes	Paridae	Azure Tit	0	Not Modeled				0				0.0582	0		0.0069	Not Modeled					Not Modeled			0
Parus hudsonicus	Passeriformes	Paridae	Boreal Chickadee	0	Not Modeled				0				0.0753	0		0.0061	Not Modeled					Not Modeled			0
Parus major	Passeriformes	Paridae	Great Tit	3	Not Modeled				1	Yes	No	Yes	0.7884	1	Yes	0.8706	Not Modeled					Not Modeled			0		0.005
Parus montanus	Passeriformes	Paridae	Willow Tit	1	Not Modeled				0				0.1421	1	Yes	0.8969	Not Modeled					Not Modeled			0
Parus palustris	Passeriformes	Paridae	Marsh Tit	0	Not Modeled				0				0.0852	0		0.0051	Not Modeled					Not Modeled			0
Parus rufescens	Passeriformes	Paridae	Chestnut-backed Chickadee	0	Not Modeled				0				0.0473	0			Not Modeled					Not Modeled			0
Passer domesticus	Passeriformes	Passeridae	House Sparrow	3	Not Modeled				1	Yes	Yes	Yes	0.8263	0		0.1376	Not Modeled					Not Modeled			0		0.0184
Passer montanus	Passeriformes	Passeridae	Eurasian Tree Sparrow, Tree Sparrow	1	Not Modeled				0				0.2192	1	Yes	0.791	Not Modeled					Not Modeled			0
Passerculus sandwichensis	Passeriformes	Emberizidae	Savannah Sparrow	0	Not Modeled				0				0.1735	0		0.0706	Not Modeled					Not Modeled			0		0.0042
Passerella iliaca	Passeriformes	Emberizidae	Fox Sparrow	0	Not Modeled				0				0.0553	0		0.0147	Not Modeled					Not Modeled			0
Passerina amoena	Passeriformes	Emberizidae	Lazuli Bunting	0	Not Modeled				0				0.1791	0			Not Modeled					Not Modeled			0
Passerina caerulea	Passeriformes	Emberizidae	Blue Grosbeak	0	Not Modeled				0				0.0871	0			Not Modeled					Not Modeled			0
Passerina cyanea	Passeriformes	Emberizidae	Indigo Bunting	0	Not Modeled				0				0.1056	0			Not Modeled					Not Modeled			0
Pavo cristatus	Galliformes	Phasianidae	Indian Peafowl, Common Peafowl, Peafowl	1	Not Modeled				1	No	No	Yes	0.2488	0			Not Modeled					Not Modeled			Not Modeled
Pelecanus conspicillatus	Pelecaniformes	Pelecanidae	Australian Pelican	1	Not Modeled				1	Yes	No	No	0.1106	Not Modeled			Not Modeled					Not Modeled			Not Modeled
Pelecanus crispus	Pelecaniformes	Pelecanidae	Dalmatian Pelican	0	Not Modeled				0				0.0606	Not Modeled			Not Modeled					Not Modeled			Not Modeled
Pelecanus erythrorhynchos	Pelecaniformes	Pelecanidae	American White Pelican	1	Not Modeled				1	Yes	No	No	0.7991	Not Modeled			Not Modeled					Not Modeled			Not Modeled
Pelecanus occidentalis	Pelecaniformes	Pelecanidae	Brown Pelican	1	Not Modeled				1	Yes	No	No	0.7387	Not Modeled			Not Modeled					Not Modeled			Not Modeled
Pelecanus onocrotalus	Pelecaniformes	Pelecanidae	Great White Pelican, White Pelican	0	Not Modeled				0				0.0923	Not Modeled			Not Modeled					Not Modeled			Not Modeled
Perdix perdix	Galliformes	Phasianidae	Grey Partridge, Gray Partridge, Partridge	0	Not Modeled				0				0.5617	0		0.0148	Not Modeled					Not Modeled			Not Modeled
Perisoreus canadensis	Passeriformes	Corvidae	Grey Jay, Gray Jay	0	Not Modeled				0				0.089	0			Not Modeled					Not Modeled			0
Perisoreus infaustus	Passeriformes	Corvidae	Siberian Jay	0	Not Modeled				0				0.0993	0		0.0158	Not Modeled					Not Modeled			0
Pernis apivorus	Accipitriformes	Accipitridae	European Honey-buzzard, Honey Buzzard, European Honey Buzzard	0	Not Modeled				0				0.1964	0		0.0292	Not Modeled					Not Modeled			Not Modeled
Petrochelidon pyrrhonota	Passeriformes	Hirundinidae	Cliff Swallow, American Cliff Swallow	0	Not Modeled				0				0.4983	0		0.0181	Not Modeled					Not Modeled			0
Petronia petronia	Passeriformes	Passeridae	Rock Sparrow	0	Not Modeled				0				0.0596	0			Not Modeled					Not Modeled			0
Phalacrocorax auritus	Suliformes	Phalacrocoracidae	Double-crested Cormorant	1	Not Modeled				1	Yes	No	No	0.575	Not Modeled			Not Modeled					Not Modeled			Not Modeled
Phalacrocorax brasilianus	Suliformes	Phalacrocoracidae	Neotropical Cormorant	0	Not Modeled				0				0.0483	Not Modeled			Not Modeled					Not Modeled			Not Modeled
Phalacrocorax carbo	Suliformes	Phalacrocoracidae	Great Cormorant, Black Shag, Cormorant, White-breasted Cormorant	0	Not Modeled				0				0.1873	Not Modeled			Not Modeled					Not Modeled			Not Modeled
Phalaenoptilus nuttallii	Caprimulgiformes	Caprimulgidae	Common Poorwill	0	Not Modeled				0				0.1875	Not Modeled			Not Modeled					Not Modeled			Not Modeled
Phalaropus fulicarius	Charadriiformes	Scolopacidae	Red Phalarope, Grey Phalarope, Grey (Red) Phalarope	0	Not Modeled				0				0.0741	0			Not Modeled					Not Modeled			Not Modeled
Phalcoboenus chimango	Falconiformes	Falconidae	Chimango Caracara	1	Not Modeled				1	No	Yes	No	0.1234	Not Modeled			Not Modeled					Not Modeled			Not Modeled
Phasianus colchicus	Galliformes	Phasianidae	Common Pheasant	3	Not Modeled				1	Yes	No	Yes	0.6857	0		0.0064	Not Modeled					Not Modeled			Not Modeled
Pheucticus ludovicianus	Passeriformes	Cardinalidae	Rose-breasted Grosbeak	0	Not Modeled				0				0.0714	0			Not Modeled					Not Modeled			0
Pheucticus melanocephalus	Passeriformes	Cardinalidae	Black-headed Grosbeak	1	Not Modeled				1	Yes	No	No	0.3823	0			Not Modeled					Not Modeled			0
Philydor erythrocercum	Passeriformes	Furnariidae	Rufous-rumped Foliage-gleaner	1	Not Modeled				1	No	Yes	No		0			Not Modeled					Not Modeled			0
Phoenicopterus roseus	Phoenicopteriformes	Phoenicopteridae	Greater Flamingo	0	Not Modeled				0				0.0892	Not Modeled			Not Modeled					Not Modeled			Not Modeled
Phoenicopterus ruber	Phoenicopteriformes	Phoenicopteridae	American Flamingo, Caribbean Flamingo	1	Not Modeled				1	Yes	No	No	0.1802	Not Modeled			Not Modeled					Not Modeled			Not Modeled
Phoenicurus ochruros	Passeriformes	Muscicapidae	Black Redstart	1	Not Modeled				1	No	No	Yes	0.32	0		0.0132	Not Modeled					Not Modeled			0
Phoenicurus phoenicurus	Passeriformes	Muscicapidae	Common Redstart, Redstart	3	Not Modeled				1	No	No	Yes	0.4728	1	Yes	0.0461	Not Modeled					Not Modeled			0
Phylloscopus collybita	Passeriformes	Sylviidae	Common Chiffchaff	1	Not Modeled				0				0.1676	1	Yes	0.5621	Not Modeled					Not Modeled			0
Phylloscopus sibilatrix	Passeriformes	Sylviidae	Wood Warbler	0	Not Modeled				0				0.0589	0		0.0139	Not Modeled					Not Modeled			0
Phylloscopus tenellipes	Passeriformes	Sylviidae	Pale-legged Leaf-warbler, Pale-legged Leaf Warbler, Pale-legged Leaf-Warbler	0	Not Modeled				0				0.058	0			Not Modeled					Not Modeled			0		0.0037
Phylloscopus trochiloides	Passeriformes	Sylviidae	Greenish Warbler	0	Not Modeled				0				0.1294	0		0.3598	Not Modeled					Not Modeled			0		0.0052
Phylloscopus trochilus	Passeriformes	Sylviidae	Willow Warbler	1	Not Modeled				0				0.1614	1	Yes	0.834	Not Modeled					Not Modeled			0		0.0082
Pica nuttalli	Passeriformes	Corvidae	Yellow-billed Magpie	1	Not Modeled				1	Yes	No	No	0.3536	0			Not Modeled					Not Modeled			0
Pica pica	Passeriformes	Corvidae	Black-billed Magpie, Eurasian Magpie, Common Magpie, Magpie	3	Not Modeled				1	Yes	No	Yes	0.5132	1	Yes	0.7941	Not Modeled					Not Modeled			0		0.0404
Picoides arcticus	Piciformes	Picidae	Black-backed Woodpecker	0	Not Modeled				0				0.0878	0		0.0053	Not Modeled					Not Modeled			Not Modeled
Picus viridis	Piciformes	Picidae	Eurasian Green Woodpecker, European Green Woodpecker, Green Woodpecker	2	Not Modeled				1	No	No	Yes		0		0.0065	Not Modeled					Not Modeled			Not Modeled
Pinicola enucleator	Passeriformes	Fringillidae	Pine Grosbeak	0	Not Modeled				0				0.0663	0		0.2797	Not Modeled					Not Modeled			0
Pipilo chlorurus	Passeriformes	Emberizidae	Green-tailed Towhee	0	Not Modeled				0				0.0564	0			Not Modeled					Not Modeled			0
Pipilo erythrophthalmus	Passeriformes	Emberizidae	Eastern Towhee	0	Not Modeled				0				0.0677	0			Not Modeled					Not Modeled			0
Piranga ludoviciana	Passeriformes	Cardinalidae	Western Tanager	0	Not Modeled				0				0.1068	0			Not Modeled					Not Modeled			0
Pitangus sulphuratus	Passeriformes	Tyrannidae	Great Kiskadee	2	Not Modeled				1	Yes	Yes	No	0.1509	0			Not Modeled					Not Modeled			0
Platalea ajaja	Pelecaniformes	Threskiornithidae	Roseate Spoonbill	0	Not Modeled				0				0.0981	Not Modeled			Not Modeled					Not Modeled			Not Modeled
Platalea leucorodia	Pelecaniformes	Threskiornithidae	Eurasian Spoonbill, Spoonbill, European Spoonbill	0	Not Modeled				0				0.0548	Not Modeled			Not Modeled					Not Modeled			Not Modeled
Plectrophenax hyperboreus	Passeriformes	Emberizidae	McKay's Bunting	0	Not Modeled				0				0.053	0		0.0101	Not Modeled					Not Modeled			0
Plegadis chihi	Pelecaniformes	Threskiornithidae	White-faced Ibis	0	Not Modeled				0				0.3644	Not Modeled			Not Modeled					Not Modeled			Not Modeled
Plegadis falcinellus	Pelecaniformes	Threskiornithidae	Glossy Ibis	0	Not Modeled				0				0.0633	Not Modeled			Not Modeled					Not Modeled			Not Modeled
Pluvialis squatarola	Charadriiformes	Charadriidae	Grey Plover, Black-bellied Plover	0	Not Modeled				0				0.0833	0		0.0417	Not Modeled					Not Modeled			Not Modeled
Polioptila caerulea	Passeriformes	Polioptilidae	Blue-grey Gnatcatcher, Blue-gray Gnatcatcher	0	Not Modeled				0				0.1749	0			Not Modeled					Not Modeled			0
Pooecetes gramineus	Passeriformes	Emberizidae	Vesper Sparrow	0	Not Modeled				0				0.1025	0			Not Modeled					Not Modeled			0
Poospiza nigrorufa	Passeriformes	Emberizidae	Black-and-rufous Warbling-finch, Black-and-rufous Warbling Finch, Black-and-rufous Warbling-Finch	1	Not Modeled				1	No	Yes	No		0			Not Modeled					Not Modeled			0
Porphyrio porphyrio	Gruiformes	Rallidae	Purple Swamphen, Purple Swamp-Hen, Purple Gallinule	0	Not Modeled				0				0.2262	0			Not Modeled					Not Modeled			Not Modeled
Porzana carolina	Gruiformes	Rallidae	Sora	1	Not Modeled				1	No	Yes	No	0.0872	0			Not Modeled					Not Modeled			Not Modeled
Porzana porzana	Gruiformes	Rallidae	Spotted Crake	0	Not Modeled				0				0.0516	0		0.0334	Not Modeled					Not Modeled			Not Modeled
Procelsterna cerulea	Charadriiformes	Laridae	Blue Noddy	0	Not Modeled				0				0.0559	0			Not Modeled					Not Modeled			Not Modeled
Progne subis	Passeriformes	Hirundinidae	Purple Martin	0	Not Modeled				0				0.2118	0			Not Modeled					Not Modeled			0
Prunella modularis	Passeriformes	Prunellidae	Hedge Accentor, Dunnock, Hedge Sparrow	1	Not Modeled				1	Yes	No	No	0.4963	0		0.0089	Not Modeled					Not Modeled			0
Pseudoseisura lophotes	Passeriformes	Furnariidae	Brown Cacholote	1	Not Modeled				1	No	Yes	No		0			Not Modeled					Not Modeled			0
Psittacula krameri	Psittaciformes	Psittacidae	Rose-ringed Parakeet, Rose-ringed Parrakeet, Ring-necked Parakeet	0	Not Modeled				0				0.3212	Not Modeled			Not Modeled					Not Modeled			Not Modeled
Ptychoramphus aleuticus	Charadriiformes	Alcidae	Cassin's Auklet	0	Not Modeled				0				0.0568	0			Not Modeled					Not Modeled			Not Modeled
Pyrocephalus rubinus	Passeriformes	Tyrannidae	Vermilion Flycatcher	1	Not Modeled				1	No	Yes	No	0.2827	0			Not Modeled					Not Modeled			0
Pyrrhocorax pyrrhocorax	Passeriformes	Corvidae	Red-billed Chough, Chough	0	Not Modeled				0				0.1129	0			Not Modeled					Not Modeled			0
Pyrrhula pyrrhula	Passeriformes	Fringillidae	Eurasian Bullfinch	2	Not Modeled				1	No	No	Yes	0.2357	1	Yes	0.859	Not Modeled					Not Modeled			0
Quiscalus major	Passeriformes	Icteridae	Boat-tailed Grackle	1	Not Modeled				1	Yes	No	No		0			Not Modeled					Not Modeled			0
Quiscalus mexicanus	Passeriformes	Icteridae	Great-tailed Grackle	0	Not Modeled				0				0.2902	0			Not Modeled					Not Modeled			0
Quiscalus quiscula	Passeriformes	Icteridae	Common Grackle	1	Not Modeled				1	Yes	No	No	0.3694	0			Not Modeled					Not Modeled			0
Rallus aquaticus	Gruiformes	Rallidae	Western Water Rail, European Water Rail, Water Rail	0	Not Modeled				0				0.0587	0			Not Modeled					Not Modeled			Not Modeled
Rallus limicola	Gruiformes	Rallidae	Virginia Rail	0	Not Modeled				0				0.0952	0			Not Modeled					Not Modeled			Not Modeled
Recurvirostra americana	Charadriiformes	Recurvirostridae	American Avocet	0	Not Modeled				0				0.174	0			Not Modeled					Not Modeled			Not Modeled
Recurvirostra avosetta	Charadriiformes	Recurvirostridae	Pied Avocet, Avocet	0	Not Modeled				0				0.0508	0			Not Modeled					Not Modeled			Not Modeled
Regulus calendula	Passeriformes	Reguliidae	Ruby-crowned Kinglet	0	Not Modeled				0				0.0817	0		0.0049	Not Modeled					Not Modeled			0
Regulus regulus	Passeriformes	Reguliidae	Goldcrest	0	Not Modeled				0				0.1424	0		0.1238	Not Modeled					Not Modeled			0
Regulus satrapa	Passeriformes	Reguliidae	Golden-crowned Kinglet	0	Not Modeled				0				0.0614	0			Not Modeled					Not Modeled			0
Remiz pendulinus	Passeriformes	Remizidae	Eurasian Penduline-tit	0	Not Modeled				0				0.0539	0			Not Modeled					Not Modeled			0
Rhea americana	Struthioniformes	Rheidae	Greater Rhea, Lesser Rhea, Common Rhea	1	Not Modeled				0				0.0668	Not Modeled			Not Modeled					Not Modeled			Not Modeled
Riparia riparia	Passeriformes	Hirundinidae	Sand Martin, Bank Swallow, European Sand Martin	1	Not Modeled				0				0.3652	1	Yes	0.3344	Not Modeled					Not Modeled			0		0.0045
Rissa brevirostris	Charadriiformes	Laridae	Red-legged Kittiwake	0	Not Modeled				0				0.0619	0			Not Modeled					Not Modeled			Not Modeled
Rissa tridactyla	Charadriiformes	Laridae	Black-legged Kittiwake, Kittiwake	0	Not Modeled				0				0.0796	0		0.0857	Not Modeled					Not Modeled			Not Modeled
Rynchops niger	Charadriiformes	Laridae	Black Skimmer	0	Not Modeled				0				0.1152	0			Not Modeled					Not Modeled			Not Modeled
Salpinctes obsoletus	Passeriformes	Troglodytidae	Rock Wren	0	Not Modeled				0				0.0673	0			Not Modeled					Not Modeled			0
Saltator maximus	Passeriformes	Cardinalidae	Buff-throated Saltator	1	Not Modeled				1	No	Yes	No		0			Not Modeled					Not Modeled			0
Sarcoramphus papa	Cathartiformes	Cathartidae	King Vulture	0	Not Modeled				0				0.0557	Not Modeled			Not Modeled					Not Modeled			Not Modeled
Saxicola torquatus	Passeriformes	Muscicapidae	Common Stonechat, Stonechat, Eurasian Stonechat	0	Not Modeled				0				0.0536	0		0.0782	Not Modeled					Not Modeled			0
Sayornis nigricans	Passeriformes	Tyrannidae	Black Phoebe	1	Not Modeled				1	No	Yes	No	0.216	0			Not Modeled					Not Modeled			0
Sayornis phoebe	Passeriformes	Tyrannidae	Eastern Phoebe	0	Not Modeled				0				0.1542	0			Not Modeled					Not Modeled			0
Sayornis saya	Passeriformes	Tyrannidae	Say's Phoebe	0	Not Modeled				0				0.0865	0		0.0056	Not Modeled					Not Modeled			0
Scolopax rusticola	Charadriiformes	Scolopacidae	Eurasian Woodcock, Woodcock	1	Not Modeled				0				0.0943	1	Yes	0.6737	Not Modeled					Not Modeled			Not Modeled
Seiurus aurocapilla	Passeriformes	Parulidae	Ovenbird	0	Not Modeled				0				0.1483	0			Not Modeled					Not Modeled			0
Selasphorus rufus	Caprimulgiformes	Trochilidae	Rufous Hummingbird	0	Not Modeled				0				0.0561	Not Modeled			Not Modeled					Not Modeled			Not Modeled
Serinus canaria	Passeriformes	Fringillidae	Island Canary, Common Canary, Canary, Atlantic Canary	1	Not Modeled				1	No	No	Yes		0			Not Modeled					Not Modeled			0
Setophaga ruticilla	Passeriformes	Parulidae	American Redstart	0	Not Modeled				0				0.2095	0			Not Modeled					Not Modeled			0
Sialia currucoides	Passeriformes	Turdidae	Mountain Bluebird	0	Not Modeled				0				0.1862	0			Not Modeled					Not Modeled			0
Sialia mexicana	Passeriformes	Turdidae	Western Bluebird	0	Not Modeled				0				0.191	0		0.0048	Not Modeled					Not Modeled			0
Sialia sialis	Passeriformes	Turdidae	Eastern Bluebird	0	Not Modeled				0				0.1377	0			Not Modeled					Not Modeled			0
Sibirionetta formosa	Anseriformes	Anatidae	Baikal Teal	0	Not Modeled				0				0.0842	0		0.0109	Not Modeled					Not Modeled			Not Modeled
Sicalis flaveola	Passeriformes	Emberizidae	Saffron Finch	1	Not Modeled				0				0.0499	0			Not Modeled					Not Modeled			0
Sitta canadensis	Passeriformes	Sittidae	Red-breasted Nuthatch	0	Not Modeled				0				0.1036	0			Not Modeled					Not Modeled			0
Sitta carolinensis	Passeriformes	Sittidae	White-breasted Nuthatch	0	Not Modeled				0				0.178	0			Not Modeled					Not Modeled			0
Sitta europaea	Passeriformes	Sittidae	Wood Nuthatch, Nuthatch, Eurasian Nuthatch	2	Not Modeled				1	No	No	Yes	0.2954	1	Yes	0.7946	Not Modeled					Not Modeled			0
Sitta pygmaea	Passeriformes	Sittidae	Pygmy Nuthatch	0	Not Modeled				0				0.0796	0			Not Modeled					Not Modeled			0
Spatula clypeata	Anseriformes	Anatidae	Northern Shoveler, Shoveler	1	Not Modeled				0				0.066	1	Yes	0.8805	Not Modeled					Not Modeled			Not Modeled
Spatula cyanoptera	Anseriformes	Anatidae	Cinnamon Teal	0	Not Modeled				0				0.0713	0			Not Modeled					Not Modeled			Not Modeled
Spatula discors	Anseriformes	Anatidae	Blue-winged Teal	0	Not Modeled				0				0.0543	0			Not Modeled					Not Modeled			Not Modeled
Spatula querquedula	Anseriformes	Anatidae	Garganey	2	Not Modeled				1	Yes	No	No	0.1915	1	Yes	0.0385	Not Modeled					Not Modeled			Not Modeled
Sphyrapicus nuchalis	Piciformes	Picidae	Red-naped Sapsucker	0	Not Modeled				0				0.0627	0			Not Modeled					Not Modeled			Not Modeled
Sphyrapicus varius	Piciformes	Picidae	Yellow-bellied Sapsucker	0	Not Modeled				0				0.0521	0			Not Modeled					Not Modeled			Not Modeled
Spilopelia chinensis	Columbiformes	Columbidae	Eastern Spotted Dove, Spotted Dove	2	Not Modeled				1	No	Yes	No	0.3463	0			Not Modeled					Not Modeled			1	Yes	0.0129
Spiza americana	Passeriformes	Cardinalidae	Dickcissel	0	Not Modeled				0				0.0523	0			Not Modeled					Not Modeled			0
Spizella arborea	Passeriformes	Emberizidae	American Tree Sparrow	0	Not Modeled				0				0.3099	0		0.0136	Not Modeled					Not Modeled			0
Spizella breweri	Passeriformes	Emberizidae	Brewer's Sparrow	0	Not Modeled				0				0.0715	0			Not Modeled					Not Modeled			0
Spizella pallida	Passeriformes	Emberizidae	Clay-coloured Sparrow, Clay-colored Sparrow	0	Not Modeled				0				0.0913	0			Not Modeled					Not Modeled			0
Spizella passerina	Passeriformes	Emberizidae	Chipping Sparrow	0	Not Modeled				0				0.433	0			Not Modeled					Not Modeled			0
Steganopus tricolor	Charadriiformes	Scolopacidae	Wilson's Phalarope	0	Not Modeled				0				0.0759	0			Not Modeled					Not Modeled			Not Modeled
Stelgidopteryx serripennis	Passeriformes	Hirundinidae	Northern Rough-winged Swallow	1	Not Modeled				1	No	Yes	No	0.0523	0			Not Modeled					Not Modeled			0
Stercorarius longicaudus	Charadriiformes	Stercorariidae	Long-tailed Jaeger, Long-tailed Skua	0	Not Modeled				0				0.1356	0		0.0185	Not Modeled					Not Modeled			Not Modeled
Stercorarius pomarinus	Charadriiformes	Stercorariidae	Pomarine Jaeger, Pomarine Skua	0	Not Modeled				0				0.049	0		0.0141	Not Modeled					Not Modeled			Not Modeled
Sterna forsteri	Charadriiformes	Laridae	Forster's Tern	0	Not Modeled				0				0.419	0			Not Modeled					Not Modeled			Not Modeled
Sterna hirundo	Charadriiformes	Laridae	Common Tern	0	Not Modeled				0				0.2509	0		0.0922	Not Modeled					Not Modeled			Not Modeled
Sterna paradisaea	Charadriiformes	Laridae	Arctic Tern	0	Not Modeled				0				0.1009	0		0.025	Not Modeled					Not Modeled			Not Modeled
Sternula albifrons	Charadriiformes	Laridae	Little Tern	1	Not Modeled				1	Yes	No	No	0.1522	0			Not Modeled					Not Modeled			Not Modeled
Sternula antillarum	Charadriiformes	Laridae	Least Tern	1	Not Modeled				1	Yes	No	No	0.2048	0			Not Modeled					Not Modeled			Not Modeled
Streptopelia decaocto	Columbiformes	Columbidae	Eurasian Collared-dove, Collared Dove	2	Not Modeled				1	Yes	No	Yes	0.6949	0		0.0349	Not Modeled					Not Modeled			0
Streptopelia roseogrisea	Columbiformes	Columbidae	African Collared-dove, Barbary Dove, African Collared-Dove, African Collared Dove, Ringed Turtle-Dove, Rose-grey Dove	0	Not Modeled				0				0.1519	0			Not Modeled					Not Modeled			0
Streptopelia turtur	Columbiformes	Columbidae	European Turtle-dove, European Turtle-Dove, European Turtle Dove, Turtle Dove	0	Not Modeled				0				0.1748	0		0.0276	Not Modeled					Not Modeled			0		0.0085
Strix aluco	Strigiformes	Strigidae	Tawny Owl	1	Not Modeled				1	No	No	Yes	0.2536	Not Modeled			Not Modeled					Not Modeled			Not Modeled
Strix nebulosa	Strigiformes	Strigidae	Great Grey Owl, Great Gray Owl	1	Not Modeled				1	No	No	Yes	0.3878	Not Modeled			Not Modeled					Not Modeled			Not Modeled
Strix occidentalis	Strigiformes	Strigidae	Spotted Owl	0	Not Modeled				0				0.0923	Not Modeled			Not Modeled					Not Modeled			Not Modeled
Strix uralensis	Strigiformes	Strigidae	Ural Owl	1	Not Modeled				1	No	No	Yes	0.1357	Not Modeled			Not Modeled					Not Modeled			Not Modeled
Strix varia	Strigiformes	Strigidae	Barred Owl	0	Not Modeled				0				0.4202	Not Modeled			Not Modeled					Not Modeled			Not Modeled
Struthio camelus	Struthioniformes	Struthionidae	Common Ostrich	1	Not Modeled				1	Yes	No	No	0.0695	Not Modeled			Not Modeled					Not Modeled			Not Modeled
Sturnella magna	Passeriformes	Icteridae	Eastern Meadowlark	0	Not Modeled				0				0.1174	0			Not Modeled					Not Modeled			0
Sturnella neglecta	Passeriformes	Icteridae	Western Meadowlark	0	Not Modeled				0				0.107	0			Not Modeled					Not Modeled			0
Sturnus vulgaris	Passeriformes	Sturnidae	Common Starling, Starling, European Starling	4	Not Modeled				1	Yes	No	Yes	0.8209	1	Yes	0.8907	Not Modeled					Not Modeled			1	Yes	0.6445
Sublegatus modestus	Passeriformes	Tyrannidae	Southern Scrub-flycatcher, Southern Scrub Flycatcher, Southern Scrub-Flycatcher	0	Not Modeled				0				0.0847	0			Not Modeled					Not Modeled			0
Sula dactylatra	Suliformes	Sulidae	Masked Booby	0	Not Modeled				0				0.0558	Not Modeled			Not Modeled					Not Modeled			Not Modeled
Sula leucogaster	Suliformes	Sulidae	Brown Booby	0	Not Modeled				0				0.1742	Not Modeled			Not Modeled					Not Modeled			Not Modeled
Sula sula	Suliformes	Sulidae	Red-footed Booby	0	Not Modeled				0				0.0819	Not Modeled			Not Modeled					Not Modeled			Not Modeled
Surnia ulula	Strigiformes	Strigidae	Northern Hawk-owl, Hawk Owl, Northern Hawk-Owl	1	Not Modeled				1	No	No	Yes	0.0825	Not Modeled			Not Modeled					Not Modeled			Not Modeled
Sylvia atricapilla	Passeriformes	Sylviidae	Blackcap, Eurasian Blackcap	2	Not Modeled				1	Yes	No	Yes	0.8278	0		0.0992	Not Modeled					Not Modeled			0
Sylvia borin	Passeriformes	Sylviidae	Garden Warbler	3	Not Modeled				1	No	No	Yes	0.6687	0		0.0524	Not Modeled					Not Modeled			0		0.0055
Sylvia communis	Passeriformes	Sylviidae	Common Whitethroat, Whitethroat	2	Not Modeled				1	Yes	No	Yes	0.4489	0		0.0383	Not Modeled					Not Modeled			0
Sylvia curruca	Passeriformes	Sylviidae	Lesser Whitethroat	2	Not Modeled				1	No	No	Yes	0.2805	1	Yes	0.7643	Not Modeled					Not Modeled			0
Synoicus ypsilophorus	Galliformes	Phasianidae	Brown Quail	0	Not Modeled				0				0.0562	0			Not Modeled					Not Modeled			Not Modeled
Synthliboramphus antiquus	Charadriiformes	Alcidae	Ancient Murrelet	0	Not Modeled				0				0.0536	0			Not Modeled					Not Modeled			Not Modeled
Tachycineta bicolor	Passeriformes	Hirundinidae	Tree Swallow	1	Not Modeled				1	Yes	No	No	0.3931	0		0.0312	Not Modeled					Not Modeled			0
Tachycineta thalassina	Passeriformes	Hirundinidae	Violet-green Swallow	0	Not Modeled				0				0.0922	0			Not Modeled					Not Modeled			0
Tadorna tadorna	Anseriformes	Anatidae	Common Shelduck, Shelduck	0	Not Modeled				0				0.1411	0			Not Modeled					Not Modeled			Not Modeled
Thalasseus bergii	Charadriiformes	Laridae	Greater Crested Tern, Crested Tern, Greater Crested Tern, Great Crested-Tern, Swift Tern	0	Not Modeled				0				0.0536	0		0.0093	Not Modeled					Not Modeled			Not Modeled
Thalasseus maximus	Charadriiformes	Laridae	Royal Tern	0	Not Modeled				0				0.1448	0			Not Modeled					Not Modeled			Not Modeled
Thalasseus sandvicensis	Charadriiformes	Laridae	Sandwich Tern	0	Not Modeled				0				0.0582	0			Not Modeled					Not Modeled			Not Modeled
Thraupis palmarum	Passeriformes	Thraupidae	Palm Tanager	1	Not Modeled				1	Yes	No	No		0			Not Modeled					Not Modeled			0
Thryomanes bewickii	Passeriformes	Troglodytidae	Bewick's Wren	1	Not Modeled				1	Yes	No	No	0.1081	0			Not Modeled					Not Modeled			0
Thryothorus ludovicianus	Passeriformes	Troglodytidae	Carolina Wren	0	Not Modeled				0				0.0541	0			Not Modeled					Not Modeled			0
Tiaris bicolor	Passeriformes	Emberizidae	Black-faced Grassquit	1	Not Modeled				1	Yes	No	No		0			Not Modeled					Not Modeled			0
Toxostoma redivivum	Passeriformes	Mimidae	California Thrasher	2	Not Modeled				1	Yes	Yes	No	0.2125	0			Not Modeled					Not Modeled			0
Toxostoma rufum	Passeriformes	Mimidae	Brown Thrasher	1	Not Modeled				1	Yes	No	No	0.2901	0			Not Modeled					Not Modeled			0
Tringa flavipes	Charadriiformes	Scolopacidae	Lesser Yellowlegs	0	Not Modeled				0				0.1075	0		0.0074	Not Modeled					Not Modeled			Not Modeled
Tringa melanoleuca	Charadriiformes	Scolopacidae	Greater Yellowlegs	0	Not Modeled				0				0.048	0		0.0094	Not Modeled					Not Modeled			Not Modeled
Tringa nebularia	Charadriiformes	Scolopacidae	Common Greenshank, Greenshank	0	Not Modeled				0				0.0571	0		0.0103	Not Modeled					Not Modeled			Not Modeled
Tringa semipalmata	Charadriiformes	Scolopacidae	Willet	0	Not Modeled				0				0.0652	0			Not Modeled					Not Modeled			Not Modeled
Tringa totanus	Charadriiformes	Scolopacidae	Common Redshank, Redshank	0	Not Modeled				0				0.0997	0		0.0575	Not Modeled					Not Modeled			Not Modeled
Troglodytes aedon	Passeriformes	Troglodytidae	House Wren	0	Not Modeled				0				0.5454	0			Not Modeled					Not Modeled			0		0.004
Troglodytes troglodytes	Passeriformes	Troglodytidae	Winter Wren, Wren	1	Not Modeled				0				0.4017	1	Yes	0.4659	Not Modeled					Not Modeled			0
Turdus amaurochalinus	Passeriformes	Turdidae	Creamy-bellied Thrush	1	Not Modeled				1	No	Yes	No	0.341	0			Not Modeled					Not Modeled			0
Turdus aurantius	Passeriformes	Turdidae	White-chinned Thrush	1	Not Modeled				1	Yes	No	No		0			Not Modeled					Not Modeled			0
Turdus iliacus	Passeriformes	Turdidae	Redwing	2	Not Modeled				0				0.0792	1	Yes	0.7818	Not Modeled					Not Modeled			1	Yes	0.0077
Turdus jamaicensis	Passeriformes	Turdidae	White-eyed Thrush	1	Not Modeled				1	Yes	No	No		0			Not Modeled					Not Modeled			0
Turdus leucomelas	Passeriformes	Turdidae	Pale-breasted Thrush	1	Not Modeled				1	Yes	No	No	0.0716	0			Not Modeled					Not Modeled			0
Turdus libonyanus	Passeriformes	Turdidae	Kurrichane Thrush	1	Not Modeled				1	No	No	Yes		0			Not Modeled					Not Modeled			0
Turdus merula	Passeriformes	Turdidae	Eurasian Blackbird, Common Blackbird, Blackbird	3	Not Modeled				1	Yes	No	Yes	0.7412	0		0.0447	Not Modeled					Not Modeled			1	Yes	0.3814
Turdus migratorius	Passeriformes	Turdidae	American Robin	1	Not Modeled				1	Yes	No	No	0.8222	0		0.0713	Not Modeled					Not Modeled			0		0.0038
Turdus philomelos	Passeriformes	Turdidae	Song Thrush	3	Not Modeled				1	Yes	No	Yes	0.7511	0		0.12	Not Modeled					Not Modeled			1	Yes	0.3609
Turdus viscivorus	Passeriformes	Turdidae	Mistle Thrush	0	Not Modeled				0				0.0834	0		0.0541	Not Modeled					Not Modeled			0
Tympanuchus cupido	Galliformes	Phasianidae	Greater Prairie-chicken, Greater Prairie Chicken, Greater Prairie-Chicken	0	Not Modeled				0				0.0659	0			Not Modeled					Not Modeled			Not Modeled
Tympanuchus phasianellus	Galliformes	Phasianidae	Sharp-tailed Grouse	0	Not Modeled				0				0.0579	0		0.0052	Not Modeled					Not Modeled			Not Modeled
Tyrannus caudifasciatus	Passeriformes	Tyrannidae	Loggerhead Kingbird	1	Not Modeled				1	Yes	No	No		0			Not Modeled					Not Modeled			0
Tyrannus melancholicus	Passeriformes	Tyrannidae	Tropical Kingbird	0	Not Modeled				0				0.157	0			Not Modeled					Not Modeled			0
Tyrannus savana	Passeriformes	Tyrannidae	Fork-tailed Flycatcher	0	Not Modeled				0				0.0988	0			Not Modeled					Not Modeled			0
Tyrannus tyrannus	Passeriformes	Tyrannidae	Eastern Kingbird	0	Not Modeled				0				0.2941	0			Not Modeled					Not Modeled			0
Tyrannus verticalis	Passeriformes	Tyrannidae	Western Kingbird	1	Not Modeled				1	Yes	No	No	0.3672	0			Not Modeled					Not Modeled			0
Tyto alba	Strigiformes	Tytonidae	Common Barn-owl	2	Not Modeled				1	Yes	No	Yes	0.8825	Not Modeled			Not Modeled					Not Modeled			Not Modeled
Upupa epops	Bucerotiformes	Upupidae	Common Hoopoe, Hoopoe	0	Not Modeled				0				0.1166	Not Modeled			Not Modeled					Not Modeled			Not Modeled
Uria aalge	Charadriiformes	Alcidae	Common Murre, Guillemot, Common Murre	0	Not Modeled				0				0.096	0		0.0275	Not Modeled					Not Modeled			Not Modeled
Uria lomvia	Charadriiformes	Alcidae	Thick-billed Murre, Thick-billed Murre, Brünnich's Guillemot	0	Not Modeled				0				0.0578	0		0.0336	Not Modeled					Not Modeled			Not Modeled
Vanellus vanellus	Charadriiformes	Charadriidae	Northern Lapwing, Lapwing	1	Not Modeled				0				0.085	1	Yes	0.919	Not Modeled					Not Modeled			Not Modeled
Vermivora celata	Passeriformes	Parulidae	Orange-crowned Warbler	0	Not Modeled				0				0.0597	0		0.0051	Not Modeled					Not Modeled			0
Vermivora peregrina	Passeriformes	Parulidae	Tennessee Warbler	0	Not Modeled				0				0.0587	0			Not Modeled					Not Modeled			0
Vermivora ruficapilla	Passeriformes	Parulidae	Nashville Warbler	1	Not Modeled				1	No	Yes	No	0.1873	0			Not Modeled					Not Modeled			0
Vireo cassinii	Passeriformes	Vireonidae	Cassin's Vireo	0	Not Modeled				0				0.0603	0			Not Modeled					Not Modeled			0
Vireo gilvus	Passeriformes	Vireonidae	Warbling Vireo, Eastern Warbling-Vireo	0	Not Modeled				0				0.1076	0			Not Modeled					Not Modeled			0
Vireo modestus	Passeriformes	Vireonidae	Jamaican Vireo	1	Not Modeled				1	Yes	No	No		0			Not Modeled					Not Modeled			0
Vireo olivaceus	Passeriformes	Vireonidae	Red-eyed Vireo	0	Not Modeled				0				0.2871	0			Not Modeled					Not Modeled			0
Vireo philadelphicus	Passeriformes	Vireonidae	Philadelphia Vireo	0	Not Modeled				0				0.0467	0			Not Modeled					Not Modeled			0
Vireo solitarius	Passeriformes	Vireonidae	Blue-headed Vireo	0	Not Modeled				0				0.0952	0			Not Modeled					Not Modeled			0
Wilsonia canadensis	Passeriformes	Parulidae	Canada Warbler	0	Not Modeled				0				0.0589	0			Not Modeled					Not Modeled			0
Wilsonia pusilla	Passeriformes	Parulidae	Wilson's Warbler	0	Not Modeled				0				0.083	0		0.0191	Not Modeled					Not Modeled			0
Xanthocephalus xanthocephalus	Passeriformes	Icteridae	Yellow-headed Blackbird	0	Not Modeled				0				0.1685	0			Not Modeled					Not Modeled			0
Zapornia parva	Gruiformes	Rallidae	Little Crake	0	Not Modeled				0				0.0997	0			Not Modeled					Not Modeled			Not Modeled
Zapornia pusilla	Gruiformes	Rallidae	Baillon's Crake, Marsh Crake	0	Not Modeled				0				0.3159	0		0.0052	Not Modeled					Not Modeled			Not Modeled
Zenaida asiatica	Columbiformes	Columbidae	White-winged Dove	2	Not Modeled				1	Yes	Yes	No		0			Not Modeled					Not Modeled			0
Zenaida auriculata	Columbiformes	Columbidae	Eared Dove	1	Not Modeled				1	No	Yes	No	0.3574	0			Not Modeled					Not Modeled			0		0.0055
Zenaida macroura	Columbiformes	Columbidae	Mourning Dove, American Mourning Dove	2	Not Modeled				1	Yes	Yes	No	0.8446	0			Not Modeled					Not Modeled			0
Zonotrichia albicollis	Passeriformes	Emberizidae	White-throated Sparrow	0	Not Modeled				0				0.5272	0		0.0079	Not Modeled					Not Modeled			0
Zonotrichia atricapilla	Passeriformes	Emberizidae	Golden-crowned Sparrow	1	Not Modeled				1	Yes	No	No	0.2438	0			Not Modeled					Not Modeled			0
Zonotrichia capensis	Passeriformes	Emberizidae	Rufous-collared Sparrow	2	Not Modeled				1	No	Yes	No	0.472	0			Not Modeled					Not Modeled			0		0.0049
Zonotrichia leucophrys	Passeriformes	Emberizidae	White-crowned Sparrow	1	Not Modeled				1	Yes	No	No	0.4225	0		0.1388	Not Modeled					Not Modeled			0
Zonotrichia querula	Passeriformes	Emberizidae	Harris's Sparrow	0	Not Modeled				0				0.0489	0		0.0047	Not Modeled					Not Modeled			0
Zoothera naevia	Passeriformes	Turdidae	Varied Thrush	0	Not Modeled				0				0.0501	0		0.0058	Not Modeled					Not Modeled			0
Acomys cilicicus	Rodentia	Muridae	Asia Minor Spiny Mouse, Turkish Spiny Mouse	0	0				0					0		0.0065	Not Modeled					0			Not Modeled
Acomys minous	Rodentia	Muridae	Crete Spiny Mouse, Spiny Mouse, Cretan Spiny Mouse	0	0				0					0		0.0208	Not Modeled					0			Not Modeled
Acomys nesiotes	Rodentia	Muridae	Cyprus Spiny Mouse	0	0				0					0		0.0115	Not Modeled					0			Not Modeled
Alticola lemminus	Rodentia	Cricetidae	Lemming Vole, Lemming Mountain Vole	0	0				0					0		0.0071	Not Modeled					0			Not Modeled
Alticola olchonensis	Rodentia	Cricetidae	Olkhon Mountain Vole, Lake Baikal Mountain Vole	0	0				0					0		0.0052	Not Modeled					0			Not Modeled
Apodemus alpicola	Rodentia	Muridae	Alpine Field Mouse	0	0				0					0		0.016	Not Modeled					0			Not Modeled
Apodemus argenteus	Rodentia	Muridae	Small Japanese Field Mouse	2	0				0					0		0.0249	Not Modeled					0			Not Modeled
Apodemus epimelas	Rodentia	Muridae	Western Broad-toothed Field Mouse	0	0				0					0		0.0137	Not Modeled					0			Not Modeled
Apodemus flavicollis	Rodentia	Muridae	Yellow-necked Field Mouse	1	0				0					1	Yes	0.3688	Not Modeled					0			Not Modeled
Apodemus hyrcanicus	Rodentia	Muridae	Hyrcanian Field Mouse, Caucasian Field Mouse, Caucasus Field Mouse, Talysh Field Mouse	0	0				0					0		0.009	Not Modeled					0			Not Modeled
Apodemus mystacinus	Rodentia	Muridae	Eastern Broad-toothed Field Mouse, Broad-toothed Field Mouse	0	0				0					0		0.0091	Not Modeled					0			Not Modeled
Apodemus pallipes	Rodentia	Muridae	Himalayan Field Mouse, Ward's Field Mouse	1	0				0					1	Yes	0.0582	Not Modeled					0			Not Modeled
Apodemus peninsulae	Rodentia	Muridae	Korean Field Mouse	0	0				0					0		0.1924	Not Modeled					0			Not Modeled
Apodemus ponticus	Rodentia	Muridae	Black Sea Field Mouse	0	0				0					0		0.0129	Not Modeled					0			Not Modeled
Apodemus rusiges	Rodentia	Muridae	Kashmir Field Mouse	0	0				0					0		0.0232	Not Modeled					0			Not Modeled
Apodemus speciosus	Rodentia	Muridae	Large Japanese Field Mouse	2	0				0					1	Yes	0.0717	Not Modeled					0			Not Modeled
Apodemus uralensis	Rodentia	Muridae	Herb Field Mouse, Ural Field Mouse, Pygmy Field Mouse	0	0				0					0		0.0788	Not Modeled					0			Not Modeled
Apodemus witherbyi	Rodentia	Muridae	Steppe Field Mouse	0	0				0					0		0.0113	Not Modeled					0			Not Modeled
Arvicola amphibius	Rodentia	Cricetidae	European Water Vole, Water Vole, Eurasian Water Vole	1	0				0					0		0.3468	Not Modeled					0		0.0097	Not Modeled
Barbastella barbastellus	Chiroptera	Vespertilionidae	Western Barbastelle, Barbastelle	1	Not Modeled				0					Not Modeled			0					0			0
Bison bonasus	Cetartiodactyla	Bovidae	European Bison, Wisent	1	Not Modeled				0					1	Yes	0.4887	Not Modeled					0			0		0.0034
Blanfordimys afghanus	Rodentia	Cricetidae	Afghan Vole	0	0				0					0		0.0054	Not Modeled					0			Not Modeled
Bos javanicus	Cetartiodactyla	Bovidae	Banteng, Tembadau	0	Not Modeled				0					0		0.012	Not Modeled					0			0		0.005
Bos mutus	Cetartiodactyla	Bovidae	Wild Yak, Yak	0	Not Modeled				0					0		0.0088	Not Modeled					0			0		0.0616
Bos sauveli	Cetartiodactyla	Bovidae	Kouprey, Grey Ox	0	Not Modeled				0					0		0.0062	Not Modeled					0			0
Boselaphus tragocamelus	Cetartiodactyla	Bovidae	Nilgai, Bluebuck	0	Not Modeled				0					0		0.0061	Not Modeled					0			0
Brachiones przewalskii	Rodentia	Muridae	Przewalski's Jird, Przewalski's Gerbil	0	0				0					0		0.0094	Not Modeled					0			Not Modeled
Bubalus arnee	Cetartiodactyla	Bovidae	Wild Water Buffalo, Wild Asian Buffalo, Indian Buffalo, Indian Water Buffalo, Water Buffalo, Asiatic Buffalo, Asian Buffalo	0	Not Modeled				0					0		0.0127	Not Modeled					0			0		0.0294
Bubalus depressicornis	Cetartiodactyla	Bovidae	Lowland Anoa, Anoa	0	Not Modeled				0					0		0.0077	Not Modeled					0			0
Bubalus mindorensis	Cetartiodactyla	Bovidae	Tamaraw, Mindoro Dwarf Buffalo	0	Not Modeled				0					0		0.0052	Not Modeled					0			0
Budorcas taxicolor	Cetartiodactyla	Bovidae	Takin	0	Not Modeled				0					0		0.0076	Not Modeled					0			0
Camelus ferus	Cetartiodactyla	Camelidae	Bactrian Camel, Wild Bactrian Camel, Two-humped Camel	0	Not Modeled				0					0		0.0183	Not Modeled					0			0		0.0121
Cansumys canus	Rodentia	Cricetidae	Gansu Hamster	0	0				0					0		0.0064	Not Modeled					0			Not Modeled
Capra caucasica	Cetartiodactyla	Bovidae	Western Tur, West Caucasian Tur, Tur	0	Not Modeled				0					0		0.0073	Not Modeled					0			0
Capra cylindricornis	Cetartiodactyla	Bovidae	Eastern Tur, East Caucasian Tur	0	Not Modeled				0					0		0.0078	Not Modeled					0			0		0.0198
Capra ibex	Cetartiodactyla	Bovidae	Alpine Ibex, Ibex	0	Not Modeled				0					0		0.0267	Not Modeled					0			0
Capra pyrenaica	Cetartiodactyla	Bovidae	Iberian Wild Goat, Spanish Ibex, Pyrenean Ibex	0	Not Modeled				0					0		0.0099	Not Modeled					0			0
Capra sibirica	Cetartiodactyla	Bovidae	Siberian Ibex, Himalayan Ibex, Asiatic Ibex	0	Not Modeled				0					0		0.0174	Not Modeled					0			0
Capreolus pygargus	Cetartiodactyla	Cervidae	Siberian Roe Deer, Eastern Roe Deer, Siberian Roe	0	Not Modeled				0					0		0.0206	Not Modeled					0			0
Capricornis crispus	Cetartiodactyla	Bovidae	Japanese Serow	0	Not Modeled				0					0		0.0189	Not Modeled					0			0
Capricornis rubidus	Cetartiodactyla	Bovidae	Red Serow	0	Not Modeled				0					0		0.0052	Not Modeled					0			0
Capricornis sumatraensis	Cetartiodactyla	Bovidae	Sumatran Serow, Serow	0	Not Modeled				0					0		0.0048	Not Modeled					0			0
Cephalophus harveyi	Cetartiodactyla	Bovidae	Harvey's Duiker, Harvey's Red Duiker, East African Red Duiker	0	Not Modeled				0					0		0.005	Not Modeled					0			0		0.0065
Cervus nippon	Cetartiodactyla	Cervidae	Sika Deer, Sika, Shansi Sika, Japanese Sika Deer	0	Not Modeled				0					0		0.0219	Not Modeled					0			0
Crocidura manengubae	Eulipotyphla	Soricidae	Manenguba Shrew	0	Not Modeled				Not Modeled					0		0.0076	Not Modeled					Not Modeled			0
Crocidura picea	Eulipotyphla	Soricidae	Cameroonian Shrew, Pitch Shrew	0	Not Modeled				Not Modeled					0		0.0075	Not Modeled					Not Modeled			0
Dama mesopotamica	Cetartiodactyla	Cervidae	Persian Fallow Deer, Mesopotamian Fallow Deer	0	Not Modeled				0					0		0.007	Not Modeled					0			0		0.0345
Delanymys brooksi	Rodentia	Nesomyidae	Delany's Mouse, Delany's Swamp Mouse	0	0				0					0		0.0075	Not Modeled					0			Not Modeled
Dendromus kahuziensis	Rodentia	Nesomyidae	Mount Kahuzi African Climbing Mouse, Mt. Kahuzi Climbing Mouse	0	0				0					0		0.0075	Not Modeled					0			Not Modeled
Dicrostonyx groenlandicus	Rodentia	Cricetidae	Neartic Collared Lemming, Northern Collared Lemming	0	0				0					0		0.0064	Not Modeled					0			Not Modeled
Dicrostonyx nelsoni	Rodentia	Cricetidae	Nelson's Collared Lemming, Nelson's Collred Lemming, Ungava Collared Lemming	0	0				0					0		0.0076	Not Modeled					0			Not Modeled
Dicrostonyx nunatakensis	Rodentia	Cricetidae	Ogilvie Mountains Collared Lemming	0	0				0					0		0.0117	Not Modeled					0			Not Modeled
Dicrostonyx unalascensis	Rodentia	Cricetidae	Umnak Island Collared Lemming, Unalaska Collared Lemming	0	0				0					0		0.0064	Not Modeled					0			Not Modeled
Dicrostonyx vinogradovi	Rodentia	Cricetidae	Wrangel Island Collared Lemming, Wrangel Lemming	0	0				0					0		0.0058	Not Modeled					0			Not Modeled
Dipodomys elator	Rodentia	Heteromyidae	Texas Kangaroo Rat	0	0				0					0		0.0051	Not Modeled					0			Not Modeled
Eliomys quercinus	Rodentia	Gliridae	Garden Dormouse	0	0				0					0		0.0061	Not Modeled					0			Not Modeled
Erinaceus europaeus	Eulipotyphla	Erinaceidae	Western European Hedgehog, Western Hedgehog, Northern Hedgehog	0	Not Modeled				Not Modeled					0		0.0365	Not Modeled					Not Modeled			0
Eutamias sibiricus	Rodentia	Sciuridae	Siberian Chipmunk	0	0				0					0		0.0702	Not Modeled					0		0.0481	Not Modeled
Gazella subgutturosa	Cetartiodactyla	Bovidae	Goitered Gazelle	0	Not Modeled				0					0		0.0111	Not Modeled					0			0
Gerbillus hesperinus	Rodentia	Muridae	Western Gerbil	0	0				0					0		0.0079	Not Modeled					0			Not Modeled
Gerbillus jamesi	Rodentia	Muridae	James's Gerbil	0	0				0					0		0.0058	Not Modeled					0			Not Modeled
Gerbillus maghrebi	Rodentia	Muridae	Greater Short-tailed Gerbil	0	0				0					0		0.0078	Not Modeled					0			Not Modeled
Glis glis	Rodentia	Gliridae	Edible Dormouse, Fat Dormouse	0	0				0					0		0.0054	Not Modeled					0			Not Modeled
Hippotragus niger	Cetartiodactyla	Bovidae	Sable Antelope, Giant Sable Antelope	0	Not Modeled				0					0		0.0049	Not Modeled					0			0
Hylomyscus grandis	Rodentia	Muridae	Mt Oku Hylomyscus	0	0				0					0		0.0075	Not Modeled					0			Not Modeled
Hyperacrius wynnei	Rodentia	Cricetidae	Murree Vole	0	0				0					0		0.0054	Not Modeled					0			Not Modeled
Lamottemys okuensis	Rodentia	Muridae	Mount Oku Rat, Mt. Oku Rat	0	0				0					0		0.0075	Not Modeled					0			Not Modeled
Lasiopodomys fuscus	Rodentia	Cricetidae	Smokey Vole, Plateau Vole	0	0				0					0		0.0084	Not Modeled					0			Not Modeled
Lemmus amurensis	Rodentia	Cricetidae	Amur Lemming	0	0				0					0		0.0061	Not Modeled					0			Not Modeled
Lemmus lemmus	Rodentia	Cricetidae	Norway Lemming	0	0				0					0		0.0241	Not Modeled					0			Not Modeled
Lemmus portenkoi	Rodentia	Cricetidae		0	0				0					0		0.0118	Not Modeled					0			Not Modeled
Lemmus sibiricus	Rodentia	Cricetidae	Brown Lemming, BROWN LEMMING, Siberian Brown Lemming, SIBERIAN BROWN LEMMING	0	0				0					0		0.0056	Not Modeled					0			Not Modeled
Lemmus trimucronatus	Rodentia	Cricetidae	Brown Lemming	0	0				0					0		0.0052	Not Modeled					0			Not Modeled
Lemniscomys barbarus	Rodentia	Muridae	Barbary Lemniscomys, Barbary Striped Grass Mouse	0	0				0					0		0.0613	Not Modeled					0			Not Modeled
Lemniscomys mittendorfi	Rodentia	Muridae	Mittendorf's Lemniscomys, Mittendorf's Lemniscomys, Mittendorf's Striped Grass Mouse	0	0				0					0		0.0075	Not Modeled					0			Not Modeled
Lepus oiostolus	Lagomorpha	Leporidae	Woolly Hare	0	Not Modeled				0					0		0.005	Not Modeled					Not Modeled			Not Modeled
Lepus othus	Lagomorpha	Leporidae	Alaskan Hare	0	Not Modeled				0					0		0.0058	Not Modeled					Not Modeled			Not Modeled
Lepus timidus	Lagomorpha	Leporidae	Mountain Hare, Arctic Hare	1	Not Modeled				0					0		0.0379	Not Modeled					Not Modeled			Not Modeled
Lophuromys dieterleni	Rodentia	Muridae	Dieterlen's Brush-furred Mouse, Mount Oku Brush-furred Rat, Mt Oku Brush-furred Mouse	0	0				0					0		0.0075	Not Modeled					0			Not Modeled
Lophuromys medicaudatus	Rodentia	Muridae	Medium-tailed Brush-furred Rat	0	0				0					0		0.0075	Not Modeled					0			Not Modeled
Marmota broweri	Rodentia	Sciuridae	Alaska Marmot	0	0				0					0		0.0061	Not Modeled					0			Not Modeled
Marmota camtschatica	Rodentia	Sciuridae	Black-capped Marmot	0	0				0					0		0.0052	Not Modeled					0			Not Modeled
Marmota himalayana	Rodentia	Sciuridae	Himalayan Marmot, Karakoram Marmot	0	0				0					0		0.0058	Not Modeled					0			Not Modeled
Marmota menzbieri	Rodentia	Sciuridae	Menzbier's Marmot	0	0				0					0		0.0049	Not Modeled					0			Not Modeled
Mazama nemorivaga	Cetartiodactyla	Cervidae	Amazonian Brown Brocket, Small Brown Brocket Deer, Amazonian Brown Brocket Deer	0	Not Modeled				0					0		0.0066	Not Modeled					0			0
Meles leucurus	Carnivora	Mustelidae	Asian Badger	0	Not Modeled				0					0		0.0284	Not Modeled					Not Modeled			Not Modeled
Meriones chengi	Rodentia	Muridae	Cheng's Jird, Cheng's Gerbil	0	0				0					0		0.0117	Not Modeled					0			Not Modeled
Meriones dahli	Rodentia	Muridae	Dahl's Jird	0	0				0					0		0.0096	Not Modeled					0			Not Modeled
Meriones libycus	Rodentia	Muridae	Libyan Jird	0	0				0					0		0.0073	Not Modeled					0			Not Modeled
Meriones meridianus	Rodentia	Muridae	Mid-day Gerbil, Mid-day Jird	0	0				0					0		0.0117	Not Modeled					0			Not Modeled
Meriones shawi	Rodentia	Muridae	Shaw's Jird	0	0				0					0		0.0084	Not Modeled					0			Not Modeled
Meriones tamariscinus	Rodentia	Muridae	Tamarisk Gerbil, Tamarisk Jird, TAMARISK JIRD	0	0				0					0		0.0134	Not Modeled					0			Not Modeled
Meriones tristrami	Rodentia	Muridae	Tristram's Jird	0	0				0					0		0.0094	Not Modeled					0			Not Modeled
Meriones unguiculatus	Rodentia	Muridae	Mongolian Gerbil, Mongolian Jird	0	0				0					0		0.0197	Not Modeled					0			Not Modeled
Meriones vinogradovi	Rodentia	Muridae	Vinogradov's Jird	0	0				0					0		0.0089	Not Modeled					0			Not Modeled
Meriones zarudnyi	Rodentia	Muridae	Zarundny's Jird	0	0				0					0		0.0108	Not Modeled					0			Not Modeled
Microtus agrestis	Rodentia	Cricetidae	Field Vole	2	0				0					1	Yes	0.4269	Not Modeled					0		0.0179	Not Modeled
Microtus dogramacii	Rodentia	Cricetidae		0	0				0					0		0.0058	Not Modeled					0			Not Modeled
Microtus gregalis	Rodentia	Cricetidae	Narrow-headed Vole	1	0				0					0		0.0064	Not Modeled					0			Not Modeled
Microtus ilaeus	Rodentia	Cricetidae	Kazakhstan Vole, Tien Shan Vole	1	0				0					1	Yes	0.0163	Not Modeled					0			Not Modeled
Microtus levis	Rodentia	Cricetidae	East European Vole, Sibling Vole	0	0				0					0		0.0185	Not Modeled					0			Not Modeled
Microtus middendorffii	Rodentia	Cricetidae	Middendorff's Vole, Middendorf's Vole	0	0				0					0		0.0074	Not Modeled					0			Not Modeled
Microtus miurus	Rodentia	Cricetidae	Singing Vole	0	0				0					0		0.0075	Not Modeled					0			Not Modeled
Microtus oeconomus	Rodentia	Cricetidae	Root Vole, Tundra Vole	1	0				0					0		0.1968	Not Modeled					0		0.0339	Not Modeled
Microtus sachalinensis	Rodentia	Cricetidae	Sakhalin Vole	0	0				0					0		0.0053	Not Modeled					0			Not Modeled
Microtus subterraneus	Rodentia	Cricetidae	European Pine Vole, Common Pine Vole	0	0				0					0		0.0048	Not Modeled					0			Not Modeled
Microtus xanthognathus	Rodentia	Cricetidae	Taiga Vole	0	0				0					0		0.0063	Not Modeled					0			Not Modeled
Mogera wogura	Eulipotyphla	Talpidae	Japanese Mole, Large Japanese Mole	0	Not Modeled				Not Modeled					0		0.009	Not Modeled					Not Modeled			0
Moschus moschiferus	Cetartiodactyla	Moschidae	Siberian Musk Deer	0	Not Modeled				0					0		0.0079	Not Modeled					0			0		0.0035
Muntiacus feae	Cetartiodactyla	Cervidae	Fea's Muntjac	0	Not Modeled				0					0		0.0057	Not Modeled					0			0
Muntiacus vuquangensis	Cetartiodactyla	Cervidae	Large-antlered Muntjac, Giant Muntjac	0	Not Modeled				0					0		0.0061	Not Modeled					0			0
Mus cypriacus	Rodentia	Muridae		0	0				0					0		0.0105	Not Modeled					0			Not Modeled
Mus macedonicus	Rodentia	Muridae	Macedonian Mouse, Balkan Short-tailed Mouse	0	0				0					0		0.0096	Not Modeled					0			Not Modeled
Mus spicilegus	Rodentia	Muridae	Mound-building Mouse, Steppe Mouse	0	0				0					0		0.0462	Not Modeled					0			Not Modeled
Mustela lutreola	Carnivora	Mustelidae	European Mink	0	Not Modeled				0					0		0.0469	Not Modeled					Not Modeled			Not Modeled
Mustela putorius	Carnivora	Mustelidae	Western Polecat, European Polecat	0	Not Modeled				0					0		0.0507	Not Modeled					Not Modeled			Not Modeled
Myodes centralis	Rodentia	Cricetidae	Tien Shan Red-backed Vole	1	0				0					0			Not Modeled					0			Not Modeled
Myodes rufocanus	Rodentia	Cricetidae	Grey Red-backed Vole, Grey-sided Vole, Gray Red-backed Vole	2	0				0					1	Yes	0.6282	Not Modeled					0		0.0175	Not Modeled
Myodes rutilus	Rodentia	Cricetidae	Northern Red-backed Vole, Red Vole, RED VOLE	1	0				0					1	Yes	0.6464	Not Modeled					0		0.0242	Not Modeled
Myopus schisticolor	Rodentia	Cricetidae	Wood Lemming	0	0				0					0		0.0198	Not Modeled					0		0.0115	Not Modeled
Myosorex jejei	Eulipotyphla	Soricidae	Kahuzi Swamp Shrew	0	Not Modeled				Not Modeled					0		0.0075	Not Modeled					Not Modeled			0
Myosorex okuensis	Eulipotyphla	Soricidae	Oku Mouse Shrew	0	Not Modeled				Not Modeled					0		0.0075	Not Modeled					Not Modeled			0
Naemorhedus caudatus	Cetartiodactyla	Bovidae	Long-tailed Goral, Chinese Goral	0	Not Modeled				0					0		0.0184	Not Modeled					0			0
Neomys fodiens	Eulipotyphla	Soricidae	Eurasian Water Shrew, Water Shrew, Northern Water Shrew	1	Not Modeled				Not Modeled					0		0.0248	Not Modeled					Not Modeled			0
Neotoma cinerea	Rodentia	Cricetidae	Bushy-tailed Woodrat, Packrat, Bushy-talied Woodrat, Woodrat	0	0				0					0		0.005	Not Modeled					0			Not Modeled
Ochotona cansus	Lagomorpha	Ochotonidae	Gansu Pika, Gray Pika	0	Not Modeled				0					0		0.0058	Not Modeled					Not Modeled			Not Modeled
Ochotona collaris	Lagomorpha	Ochotonidae	Collared Pika	0	Not Modeled				0					0		0.0053	Not Modeled					Not Modeled			Not Modeled
Ochotona hyperborea	Lagomorpha	Ochotonidae	Northern Pika	0	Not Modeled				0					0		0.0061	Not Modeled					Not Modeled			Not Modeled
Ochotona turuchanensis	Lagomorpha	Ochotonidae	Turuchan Pika	0	Not Modeled				0					0		0.007	Not Modeled					Not Modeled			Not Modeled
Oryx gazella	Cetartiodactyla	Bovidae	Gemsbok	0	Not Modeled				0					0		0.0059	Not Modeled					0			0
Otomys occidentalis	Rodentia	Muridae	Western Vlei Rat	0	0				0					0		0.0075	Not Modeled					0			Not Modeled
Ovis ammon	Cetartiodactyla	Bovidae	Argali, Wild Sheep	0	Not Modeled				0					0		0.0569	Not Modeled					0			0
Ovis canadensis	Cetartiodactyla	Bovidae	Bighorn Sheep, Mountain Sheep	0	Not Modeled				0					0		0.0135	Not Modeled					0			0
Ovis orientalis	Cetartiodactyla	Bovidae	Mouflon, Red Sheep, Cyprian Wild Sheep, Cyprus Mouflon, Urial	1	Not Modeled				0					1	Yes	0.2535	Not Modeled					0			0		0.0062
Phenacomys ungava	Rodentia	Cricetidae	Eastern Heather Vole	0	0				0					0		0.0059	Not Modeled					0			Not Modeled
Phodopus sungorus	Rodentia	Cricetidae	Dzhungarian Hamster	0	0				0					0		0.0091	Not Modeled					0			Not Modeled
Praomys hartwigi	Rodentia	Muridae	Hartwig's Praomys, Hartwig's Soft-furred Mouse	0	0				0					0		0.0075	Not Modeled					0			Not Modeled
Praomys obscurus	Rodentia	Muridae		0	0				0					0		0.0076	Not Modeled					0			Not Modeled
Procapra gutturosa	Cetartiodactyla	Bovidae	Mongolian Gazelle, Dzeren	0	Not Modeled				0					0		0.0148	Not Modeled					0			0
Procapra picticaudata	Cetartiodactyla	Bovidae	Tibetan Gazelle, Goa	0	Not Modeled				0					0		0.0113	Not Modeled					0			0
Procapra przewalskii	Cetartiodactyla	Bovidae	Przewalski's Gazelle	0	Not Modeled				0					0		0.0083	Not Modeled					0			0
Pseudoryx nghetinhensis	Cetartiodactyla	Bovidae	Saola	0	Not Modeled				0					0		0.0062	Not Modeled					0			0
Pteromys volans	Rodentia	Sciuridae	Russian Flying Squirrel, Siberian Flying Squirrel	0	0				0					0		0.0908	Not Modeled					0		0.0293	Not Modeled
Pygeretmus platyurus	Rodentia	Dipodidae	Lesser Fat-tailed Jerboa	0	0				0					0		0.0052	Not Modeled					0			Not Modeled
Rattus pyctoris	Rodentia	Muridae	Himalayan Rat, Turkestan Rat	1	0				0					0			Not Modeled					0			Not Modeled
Rhombomys opimus	Rodentia	Muridae	Great Gerbil	0	0				0					0		0.0146	Not Modeled					0			Not Modeled
Rucervus duvaucelii	Cetartiodactyla	Cervidae	Barasingha, Swamp Deer	0	Not Modeled				0					0		0.0064	Not Modeled					0			0
Rupicapra pyrenaica	Cetartiodactyla	Bovidae	Pyrenean Chamois, Abruzzo Chamois, Southern Chamois, Apennine Chamois	0	Not Modeled				0					0		0.0117	Not Modeled					0			0
Rupicapra rupicapra	Cetartiodactyla	Bovidae	Northern Chamois, Alpine Chamois, Chamois, Balkan Chamois	0	Not Modeled				0					0		0.0254	Not Modeled					0			0
Rusa unicolor	Cetartiodactyla	Cervidae	Sambar, Indian Sambar, Sambar Deer	0	Not Modeled				0					0		0.0067	Not Modeled					0			0		0.0089
Saiga tatarica	Cetartiodactyla	Bovidae	Saiga, Saiga Antelope, Mongolian Saiga	0	Not Modeled				0					0		0.0156	Not Modeled					0			0
Sicista betulina	Rodentia	Dipodidae	Northern Birch Mouse	0	0				0					0		0.0091	Not Modeled					0			Not Modeled
Sorex araneus	Eulipotyphla	Soricidae	Common Shrew, Eurasian Shrew	2	Not Modeled				Not Modeled					1	Yes	0.7479	Not Modeled					Not Modeled			0
Sorex caecutiens	Eulipotyphla	Soricidae	Laxmann's Shrew, MASKED SHREW, Masked Shrew	0	Not Modeled				Not Modeled					0		0.1678	Not Modeled					Not Modeled			0
Sorex camtschatica	Eulipotyphla	Soricidae	Kamchatcka Shrew	0	Not Modeled				Not Modeled					0		0.0053	Not Modeled					Not Modeled			0
Sorex cansulus	Eulipotyphla	Soricidae	Gansu Shrew	0	Not Modeled				Not Modeled					0		0.0071	Not Modeled					Not Modeled			0
Sorex cinereus	Eulipotyphla	Soricidae	Cinereus Shrew, Masked Shrew	0	Not Modeled				Not Modeled					0		0.0058	Not Modeled					Not Modeled			0
Sorex daphaenodon	Eulipotyphla	Soricidae	Large-toothed Siberian Shrew	0	Not Modeled				Not Modeled					0		0.006	Not Modeled					Not Modeled			0
Sorex hoyi	Eulipotyphla	Soricidae	American Pygmy Shrew, Pygmy Shrew	0	Not Modeled				Not Modeled					0		0.0053	Not Modeled					Not Modeled			0
Sorex isodon	Eulipotyphla	Soricidae	Even-toothed Shrew, TAIGA SHREW, Taiga Shrew	0	Not Modeled				Not Modeled					0		0.0137	Not Modeled					Not Modeled			0
Sorex minutissimus	Eulipotyphla	Soricidae	Eurasian Least Shrew, Least Siberian Shrew, Miniscule Shrew, Least Shrew	0	Not Modeled				Not Modeled					0		0.1121	Not Modeled					Not Modeled			0
Sorex minutus	Eulipotyphla	Soricidae	Eurasian Pygmy Shrew, Pygmy Shrew	0	Not Modeled				Not Modeled					0		0.2423	Not Modeled					Not Modeled			0
Sorex portenkoi	Eulipotyphla	Soricidae	Portenko's Shrew	0	Not Modeled				Not Modeled					0		0.0288	Not Modeled					Not Modeled			0		0.0109
Sorex roboratus	Eulipotyphla	Soricidae	Flat-skulled Shrew	0	Not Modeled				Not Modeled					0		0.0068	Not Modeled					Not Modeled			0
Sorex tundrensis	Eulipotyphla	Soricidae	Tundra Shrew, TUNDRA SHREW	0	Not Modeled				Not Modeled					0		0.0685	Not Modeled					Not Modeled			0
Sorex ugyunak	Eulipotyphla	Soricidae	Barren Ground Shrew	0	Not Modeled				Not Modeled					0		0.0164	Not Modeled					Not Modeled			0		0.0033
Sorex yukonicus	Eulipotyphla	Soricidae	Alaska Tiny Shrew, Least Siberian Shrew, Least Shrew, Miniscule Shrew	0	Not Modeled				Not Modeled					0		0.0137	Not Modeled					Not Modeled			0
Spermophilus major	Rodentia	Sciuridae	Russet Ground Squirrel	0	0				0					0		0.0068	Not Modeled					0			Not Modeled
Spermophilus relictus	Rodentia	Sciuridae	Tien Shan Ground Squirrel	0	0				0					0		0.0049	Not Modeled					0			Not Modeled
Sylvisorex camerunensis	Eulipotyphla	Soricidae		0	Not Modeled				Not Modeled					0		0.0075	Not Modeled					Not Modeled			0
Sylvisorex isabellae	Eulipotyphla	Soricidae	Bioko Forest Shrew, Isabella Shrew	0	Not Modeled				Not Modeled					0		0.0075	Not Modeled					Not Modeled			0
Sylvisorex silvanorum	Eulipotyphla	Soricidae	Bamenda Pygmy Shrew	0	Not Modeled				Not Modeled					0		0.0075	Not Modeled					Not Modeled			0
Synaptomys borealis	Rodentia	Cricetidae	Northern Bog Lemming, Okanagan Bog Lemming	0	0				0					0		0.0088	Not Modeled					0			Not Modeled
Syncerus caffer	Cetartiodactyla	Bovidae	African Buffalo	0	Not Modeled				0					0		0.0063	Not Modeled					0			0
Talpa altaica	Eulipotyphla	Talpidae	Siberian Mole	0	Not Modeled				Not Modeled					0		0.006	Not Modeled					Not Modeled			0
Talpa europaea	Eulipotyphla	Talpidae	European Mole, Common Mole	0	Not Modeled				Not Modeled					0		0.0379	Not Modeled					Not Modeled			0
Tragelaphus buxtoni	Cetartiodactyla	Bovidae	Mountain Nyala	0	Not Modeled				0					0		0.007	Not Modeled					0			0
Tragelaphus strepsiceros	Cetartiodactyla	Bovidae	Greater Kudu	0	Not Modeled				0					0		0.0061	Not Modeled					0			0
Acrocephalus dumetorum	Passeriformes	Sylviidae	Blyth's Reed-warbler, Blyth's Reed Warbler, Blyth's Reed-Warbler	1	Not Modeled				0					1	Yes	0.0356	Not Modeled					Not Modeled			0
Aethia psittacula	Charadriiformes	Alcidae	Parakeet Auklet	0	Not Modeled				0					0		0.0186	Not Modeled					Not Modeled			Not Modeled
Aethia pusilla	Charadriiformes	Alcidae	Least Auklet	0	Not Modeled				0					0		0.0064	Not Modeled					Not Modeled			Not Modeled
Alle alle	Charadriiformes	Alcidae	Little Auk, Dovekie	0	Not Modeled				0					0		0.0112	Not Modeled					Not Modeled			Not Modeled
Anous minutus	Charadriiformes	Laridae	Black Noddy	0	Not Modeled				0					0		0.0085	Not Modeled					Not Modeled			Not Modeled
Anser brachyrhynchus	Anseriformes	Anatidae	Pink-footed Goose	0	Not Modeled				0					0		0.0062	Not Modeled					Not Modeled			Not Modeled
Anser erythropus	Anseriformes	Anatidae	Lesser White-fronted Goose	0	Not Modeled				0					0		0.0436	Not Modeled					Not Modeled			Not Modeled
Anser fabalis	Anseriformes	Anatidae	Bean Goose	0	Not Modeled				0					0		0.0396	Not Modeled					Not Modeled			Not Modeled
Anthus cervinus	Passeriformes	Motacillidae	Red-throated Pipit	0	Not Modeled				0					0		0.0089	Not Modeled					Not Modeled			0
Anthus gustavi	Passeriformes	Motacillidae	Pechora Pipit	0	Not Modeled				0					0		0.0055	Not Modeled					Not Modeled			0
Anthus hodgsoni	Passeriformes	Motacillidae	Olive-backed Pipit	0	Not Modeled				0					0		0.0403	Not Modeled					Not Modeled			0
Anthus petrosus	Passeriformes	Motacillidae	Rock Pipit, Eurasian Rock Pipit	0	Not Modeled				0					0		0.0071	Not Modeled					Not Modeled			0
Anthus richardi	Passeriformes	Motacillidae	Richard's Pipit	0	Not Modeled				0					0		0.0114	Not Modeled					Not Modeled			0		0.0039
Anthus rubescens	Passeriformes	Motacillidae	American Pipit, Buff-bellied Pipit	0	Not Modeled				0					0		0.0313	Not Modeled					Not Modeled			0
Antigone canadensis	Gruiformes	Gruidae	Sandhill Crane	0	Not Modeled				0					0		0.0087	Not Modeled					Not Modeled			Not Modeled
Apalis bamendae	Passeriformes	Cisticolidae	Bamenda Apalis	0	Not Modeled				0					0		0.0075	Not Modeled					Not Modeled			0
Aphelocoma insularis	Passeriformes	Corvidae	Island Scrub-jay, Island Scrub-Jay, Island Scrub Jay, Santa Cruz Jay	0	Not Modeled				0					0		0.0048	Not Modeled					Not Modeled			0
Aythya marila	Anseriformes	Anatidae	Greater Scaup, Scaup	0	Not Modeled				0					0		0.0744	Not Modeled					Not Modeled			Not Modeled
Bonasa bonasia	Galliformes	Phasianidae	Hazel Grouse	1	Not Modeled				0					1	Yes	0.351	Not Modeled					Not Modeled			Not Modeled
Brachyramphus brevirostris	Charadriiformes	Alcidae	Kittlitz's Murrelet	0	Not Modeled				0					0		0.0047	Not Modeled					Not Modeled			Not Modeled
Bradypterus bangwaensis	Passeriformes	Sylviidae	Bangwa Forest Warbler, Cameroon Bracken-warbler	0	Not Modeled				0					0		0.0075	Not Modeled					Not Modeled			0
Bradypterus davidi	Passeriformes	Sylviidae	David's Bush-warbler, Baikal Bush-warbler	0	Not Modeled				0					0		0.0073	Not Modeled					Not Modeled			0
Branta hutchinsii	Anseriformes	Anatidae	Cackling Goose	0	Not Modeled				0					0		0.0211	Not Modeled					Not Modeled			Not Modeled
Branta leucopsis	Anseriformes	Anatidae	Barnacle Goose	0	Not Modeled				0					0		0.0062	Not Modeled					Not Modeled			Not Modeled
Branta ruficollis	Anseriformes	Anatidae	Red-breasted Goose	0	Not Modeled				0					0		0.0054	Not Modeled					Not Modeled			Not Modeled
Calidris maritima	Charadriiformes	Scolopacidae	Purple Sandpiper	0	Not Modeled				0					0		0.0054	Not Modeled					Not Modeled			Not Modeled
Calidris ptilocnemis	Charadriiformes	Scolopacidae	Rock Sandpiper	0	Not Modeled				0					0		0.0056	Not Modeled					Not Modeled			Not Modeled
Calidris temminckii	Charadriiformes	Scolopacidae	Temminck's Stint	0	Not Modeled				0					0		0.009	Not Modeled					Not Modeled			Not Modeled
Carpodacus roseus	Passeriformes	Fringillidae	Pallas's Rosefinch	0	Not Modeled				0					0		0.0068	Not Modeled					Not Modeled			0
Catharacta skua	Charadriiformes	Stercorariidae	Great Skua	0	Not Modeled				0					0		0.0118	Not Modeled					Not Modeled			Not Modeled
Charadrius hiaticula	Charadriiformes	Charadriidae	Common Ringed Plover, Ringed Plover	0	Not Modeled				0					0		0.0096	Not Modeled					Not Modeled			Not Modeled
Charadrius placidus	Charadriiformes	Charadriidae	Long-billed Plover	0	Not Modeled				0					0		0.0054	Not Modeled					Not Modeled			Not Modeled
Charadrius semipalmatus	Charadriiformes	Charadriidae	Semipalmated Plover	0	Not Modeled				0					0		0.0477	Not Modeled					Not Modeled			Not Modeled
Chlidonias leucopterus	Charadriiformes	Laridae	White-winged Tern, White-winged Black Tern	0	Not Modeled				0					0		0.0084	Not Modeled					Not Modeled			Not Modeled
Clangula hyemalis	Anseriformes	Anatidae	Long-tailed Duck	1	Not Modeled				0					1	Yes	0.3708	Not Modeled					Not Modeled			Not Modeled
Columba trocaz	Columbiformes	Columbidae	Madeira Laurel-pigeon, Long-toed Pigeon, Trocaz Pigeon	0	Not Modeled				0					0		0.0083	Not Modeled					Not Modeled			0		0.0032
Dendrocopos leucotos	Piciformes	Picidae	White-backed Woodpecker	0	Not Modeled				0					0		0.0054	Not Modeled					Not Modeled			Not Modeled
Emberiza aureola	Passeriformes	Emberizidae	Yellow-breasted Bunting	0	Not Modeled				0					0		0.1373	Not Modeled					Not Modeled			0
Emberiza chrysophrys	Passeriformes	Emberizidae	Yellow-browed Bunting	0	Not Modeled				0					0		0.0064	Not Modeled					Not Modeled			0
Emberiza fucata	Passeriformes	Emberizidae	Chestnut-eared Bunting	1	Not Modeled				0					1	Yes		Not Modeled					Not Modeled			0
Emberiza leucocephalos	Passeriformes	Emberizidae	Pine Bunting	0	Not Modeled				0					0		0.0071	Not Modeled					Not Modeled			0
Emberiza pallasi	Passeriformes	Emberizidae	Pallas's Bunting, Pallas's Reed Bunting, Pallas's Reed Hunting	0	Not Modeled				0					0		0.0056	Not Modeled					Not Modeled			0
Emberiza pusilla	Passeriformes	Emberizidae	Little Bunting	0	Not Modeled				0					0		0.0085	Not Modeled					Not Modeled			0
Ficedula parva	Passeriformes	Muscicapidae	Red-breasted Flycatcher	0	Not Modeled				0					0		0.0228	Not Modeled					Not Modeled			0
Fratercula arctica	Charadriiformes	Alcidae	Atlantic Puffin, Puffin	0	Not Modeled				0					0		0.0193	Not Modeled					Not Modeled			Not Modeled
Fratercula corniculata	Charadriiformes	Alcidae	Horned Puffin	0	Not Modeled				0					0		0.006	Not Modeled					Not Modeled			Not Modeled
Fringilla teydea	Passeriformes	Fringillidae	Blue Chaffinch, Canary Islands Chaffinch, Teydefinch	0	Not Modeled				0					0		0.0076	Not Modeled					Not Modeled			0
Gallinago delicata	Charadriiformes	Scolopacidae	Wilson's Snipe	0	Not Modeled				0					0		0.0198	Not Modeled					Not Modeled			Not Modeled
Gallinago stenura	Charadriiformes	Scolopacidae	Pintail Snipe, Pin-tailed Snipe	0	Not Modeled				0					0		0.041	Not Modeled					Not Modeled			Not Modeled
Ibidorhyncha struthersii	Charadriiformes	Ibidorhynchidae	Ibisbill	0	Not Modeled				0					0		0.0058	Not Modeled					Not Modeled			Not Modeled
Jynx torquilla	Piciformes	Picidae	Eurasian Wryneck, Wryneck, European Wryneck	1	Not Modeled				0					1	Yes	0.6455	Not Modeled					Not Modeled			Not Modeled
Lagopus lagopus	Galliformes	Phasianidae	Willow Grouse, Willow Grouse and Red Grouse	1	Not Modeled				0					0		0.0735	Not Modeled					Not Modeled			Not Modeled
Lagopus muta	Galliformes	Phasianidae	Rock Ptarmigan, Ptarmigan	0	Not Modeled				0					0		0.0774	Not Modeled					Not Modeled			Not Modeled
Lanius cristatus	Passeriformes	Laniidae	Brown Shrike	1	Not Modeled				0					1	Yes	0.4655	Not Modeled					Not Modeled			0
Larus argentatus	Charadriiformes	Laridae	European Herring Gull	0	Not Modeled				0					0		0.0117	Not Modeled					Not Modeled			Not Modeled
Larus glaucoides	Charadriiformes	Laridae	Iceland Gull	0	Not Modeled				0					0		0.0052	Not Modeled					Not Modeled			Not Modeled
Leucogeranus leucogeranus	Gruiformes	Gruidae	Siberian Crane, Siberian White Crane, Snow Crane	0	Not Modeled				0					0		0.0053	Not Modeled					Not Modeled			Not Modeled
Leucosticte arctoa	Passeriformes	Fringillidae	Asian Rosy-finch, Asian Rosy Finch, Asian Rosy-Finch	0	Not Modeled				0					0		0.0088	Not Modeled					Not Modeled			0
Locustella certhiola	Passeriformes	Sylviidae	Pallas's Grasshopper-warbler, Pallas's Grasshopper Warbler, Pallas's Grasshopper-Warbler	0	Not Modeled				0					0		0.0146	Not Modeled					Not Modeled			0
Locustella fluviatilis	Passeriformes	Sylviidae	Eurasian River Warbler, River Warbler	0	Not Modeled				0					0		0.0096	Not Modeled					Not Modeled			0
Locustella lanceolata	Passeriformes	Sylviidae	Lanceolated Warbler	0	Not Modeled				0					0		0.1436	Not Modeled					Not Modeled			0
Loxia pytyopsittacus	Passeriformes	Fringillidae	Parrot Crossbill	0	Not Modeled				0					0		0.0183	Not Modeled					Not Modeled			0
Luscinia calliope	Passeriformes	Muscicapidae	Siberian Rubythroat	1	Not Modeled				0					1	Yes	0.6491	Not Modeled					Not Modeled			0
Lyrurus tetrix	Galliformes	Phasianidae	Black Grouse	0	Not Modeled				0					0		0.0283	Not Modeled					Not Modeled			Not Modeled
Macropygia ruficeps	Columbiformes	Columbidae	Little Cuckoo-dove, Little Cuckoo-Dove	0	Not Modeled				0					0		0.0075	Not Modeled					Not Modeled			0
Mareca penelope	Anseriformes	Anatidae	Eurasian Wigeon, Wigeon, European Wigeon	0	Not Modeled				0					0		0.0153	Not Modeled					Not Modeled			Not Modeled
Melanitta americana	Anseriformes	Anatidae	Black Scoter, American Scoter	0	Not Modeled				0					0		0.005	Not Modeled					Not Modeled			Not Modeled
Melanitta fusca	Anseriformes	Anatidae	Velvet Scoter	1	Not Modeled				0					1	Yes	0.0051	Not Modeled					Not Modeled			Not Modeled
Mergellus albellus	Anseriformes	Anatidae	Smew	0	Not Modeled				0					0		0.0395	Not Modeled					Not Modeled			Not Modeled
Mergus serrator	Anseriformes	Anatidae	Red-breasted Merganser	0	Not Modeled				0					0		0.0204	Not Modeled					Not Modeled			Not Modeled
Motacilla citreola	Passeriformes	Motacillidae	Citrine Wagtail	0	Not Modeled				0					0		0.099	Not Modeled					Not Modeled			0
Nucifraga caryocatactes	Passeriformes	Corvidae	Spotted Nutcracker, Nutcracker	0	Not Modeled				0					0		0.0734	Not Modeled					Not Modeled			0		0.0052
Numenius minutus	Charadriiformes	Scolopacidae	Little Curlew, Little Whimbrel	0	Not Modeled				0					0		0.0052	Not Modeled					Not Modeled			Not Modeled
Onychoprion aleuticus	Charadriiformes	Laridae	Aleutian Tern	0	Not Modeled				0					0		0.0051	Not Modeled					Not Modeled			Not Modeled
Pagophila eburnea	Charadriiformes	Laridae	Ivory Gull	0	Not Modeled				0					0		0.0915	Not Modeled					Not Modeled			Not Modeled
Parus cinctus	Passeriformes	Paridae	Siberian Tit, Gray-headed Chickadee	0	Not Modeled				0					0		0.0077	Not Modeled					Not Modeled			0
Parus cristatus	Passeriformes	Paridae	Crested Tit	0	Not Modeled				0					0		0.0056	Not Modeled					Not Modeled			0
Phalaropus lobatus	Charadriiformes	Scolopacidae	Red-necked Phalarope	0	Not Modeled				0					0		0.0956	Not Modeled					Not Modeled			Not Modeled
Phylloscopus borealis	Passeriformes	Sylviidae	Arctic Warbler	0	Not Modeled				0					0		0.4904	Not Modeled					Not Modeled			0		0.0088
Phylloscopus fuscatus	Passeriformes	Sylviidae	Dusky Warbler	0	Not Modeled				0					0		0.0389	Not Modeled					Not Modeled			0
Phylloscopus inornatus	Passeriformes	Sylviidae	Inornate Warbler, Yellow-browed Warbler	0	Not Modeled				0					0		0.1641	Not Modeled					Not Modeled			0
Phylloscopus proregulus	Passeriformes	Sylviidae	Lemon-rumped Warbler, Pallas's Leaf Warbler	1	Not Modeled				0					1	Yes		Not Modeled					Not Modeled			0
Picoides tridactylus	Piciformes	Picidae	Three-toed Woodpecker	0	Not Modeled				0					0		0.3255	Not Modeled					Not Modeled			Not Modeled
Picus canus	Piciformes	Picidae	Grey-faced Woodpecker, Grey-headed woodpecker, Grey-headed Woodpecker	0	Not Modeled				0					0		0.0047	Not Modeled					Not Modeled			Not Modeled
Platysteira peltata	Passeriformes	Platysteiridae	Black-throated Wattle-eye	0	Not Modeled				0					0		0.0075	Not Modeled					Not Modeled			0
Plectrophenax nivalis	Passeriformes	Emberizidae	Snow Bunting	0	Not Modeled				0					0		0.1453	Not Modeled					Not Modeled			0		0.0051
Pluvialis apricaria	Charadriiformes	Charadriidae	Eurasian Golden Plover, European Golden-Plover, European Golden Plover, Eurasian Golden-Plover, Golden Plover	0	Not Modeled				0					0		0.0049	Not Modeled					Not Modeled			Not Modeled
Pluvialis dominica	Charadriiformes	Charadriidae	American Golden Plover, Lesser Golden Plover, American Golden-Plover	0	Not Modeled				0					0		0.0322	Not Modeled					Not Modeled			Not Modeled
Prunella montanella	Passeriformes	Prunellidae	Siberian Accentor	0	Not Modeled				0					0		0.0216	Not Modeled					Not Modeled			0
Ramphocelus passerinii	Passeriformes	Thraupidae	Scarlet-rumped Tanager, Passerini's Tanager	0	Not Modeled				0					0		0.0075	Not Modeled					Not Modeled			0
Sicalis uropygialis	Passeriformes	Emberizidae	Bright-rumped Yellow-finch, Bright-rumped Yellow Finch, Bright-rumped Yellow-Finch	0	Not Modeled				0					0		0.0075	Not Modeled					Not Modeled			0
Somateria mollissima	Anseriformes	Anatidae	Common Eider, Eider	0	Not Modeled				0					0		0.0062	Not Modeled					Not Modeled			Not Modeled
Somateria spectabilis	Anseriformes	Anatidae	King Eider	0	Not Modeled				0					0		0.0052	Not Modeled					Not Modeled			Not Modeled
Streptopelia orientalis	Columbiformes	Columbidae	Oriental Turtle-dove, Oriental Turtle-Dove, Oriental Turtle Dove, Rufous Turtle Dove	0	Not Modeled				0					0		0.0159	Not Modeled					Not Modeled			0		0.0042
Tadorna ferruginea	Anseriformes	Anatidae	Ruddy Shelduck	0	Not Modeled				0					0		0.0109	Not Modeled					Not Modeled			Not Modeled
Tarsiger cyanurus	Passeriformes	Muscicapidae	Orange-flanked Bush-robin, Orange-flanked Bush-Robin, Red-flanked Bluetail	0	Not Modeled				0					0		0.0519	Not Modeled					Not Modeled			0
Tetrao urogalloides	Galliformes	Phasianidae	Black-billed Capercaillie	0	Not Modeled				0					0		0.0082	Not Modeled					Not Modeled			Not Modeled
Tetrao urogallus	Galliformes	Phasianidae	Western Capercaillie, Capercaillie	0	Not Modeled				0					0		0.0101	Not Modeled					Not Modeled			Not Modeled
Tetraophasis obscurus	Galliformes	Phasianidae	Chestnut-throated Partridge, Verreaux's Monal-Partridge	0	Not Modeled				0					0		0.005	Not Modeled					Not Modeled			Not Modeled
Toxostoma bendirei	Passeriformes	Mimidae	Bendire's Thrasher	0	Not Modeled				0					0		0.0051	Not Modeled					Not Modeled			0
Tringa erythropus	Charadriiformes	Scolopacidae	Spotted Redshank	0	Not Modeled				0					0		0.0078	Not Modeled					Not Modeled			Not Modeled
Tringa incana	Charadriiformes	Scolopacidae	Wandering Tattler, Wandering (Alaskan) Tattler	0	Not Modeled				0					0		0.0081	Not Modeled					Not Modeled			Not Modeled
Tringa ochropus	Charadriiformes	Scolopacidae	Green Sandpiper	0	Not Modeled				0					0		0.1485	Not Modeled					Not Modeled			Not Modeled
Tringa solitaria	Charadriiformes	Scolopacidae	Solitary Sandpiper	0	Not Modeled				0					0		0.0081	Not Modeled					Not Modeled			Not Modeled
Tringa stagnatilis	Charadriiformes	Scolopacidae	Marsh Sandpiper	0	Not Modeled				0					0		0.0093	Not Modeled					Not Modeled			Not Modeled
Turdus chrysolaus	Passeriformes	Turdidae	Brown-headed Thrush	0	Not Modeled				0					0		0.005	Not Modeled					Not Modeled			0
Turdus naumanni	Passeriformes	Turdidae	Dusky Thrush, Naumann's Thrush	0	Not Modeled				0					0		0.0067	Not Modeled					Not Modeled			0
Turdus pallidus	Passeriformes	Turdidae	Pale Thrush	1	Not Modeled				0					1	Yes	0.0047	Not Modeled					Not Modeled			0
Turdus pilaris	Passeriformes	Turdidae	Fieldfare	1	Not Modeled				0					1	Yes	0.6864	Not Modeled					Not Modeled			0		0.0104
Turdus ruficollis	Passeriformes	Turdidae	Dark-throated Thrush, Red-throated Thrush, Black-throated Thrush	1	Not Modeled				0					1	Yes	0.02	Not Modeled					Not Modeled			0		0.0032
Xema sabini	Charadriiformes	Laridae	Sabine's Gull	0	Not Modeled				0					0		0.0101	Not Modeled					Not Modeled			Not Modeled
Xenus cinereus	Charadriiformes	Scolopacidae	Terek Sandpiper	0	Not Modeled				0					0		0.0436	Not Modeled					Not Modeled			Not Modeled
Zoothera sibirica	Passeriformes	Turdidae	Siberian Thrush	0	Not Modeled				0					0		0.005	Not Modeled					Not Modeled			0
Aethalops aequalis	Chiroptera	Pteropodidae	Borneo Fruit Bat	0	Not Modeled				0					Not Modeled			0				0.0289	0			0
Asellia tridens	Chiroptera	Hipposideridae	Geoffroy's Trident Leaf-nosed Bat, Trident Bat, Trident Leaf-nosed Bat	0	Not Modeled				0					Not Modeled			0				0.1312	0		0.0285	0		0.0044
Carollia brevicauda	Chiroptera	Phyllostomidae	Silky Short-tailed Bat	2	Not Modeled				0					Not Modeled			1	Yes	No	No	0.1708	1	Yes	0.3902	0
Cynomops abrasus	Chiroptera	Molossidae	Cinnamon Dog-faced Bat	0	Not Modeled				0					Not Modeled			0				0.0291	0			0
Diclidurus albus	Chiroptera	Emballonuridae	Northern Ghost Bat	0	Not Modeled				0					Not Modeled			0				0.0366	0		0.0247	0
Eptesicus furinalis	Chiroptera	Vespertilionidae	Argentine Brown Bat, Argentinian Brown Bat	0	Not Modeled				0					Not Modeled			0				0.0957	0		0.0796	0
Eptesicus nilssonii	Chiroptera	Vespertilionidae	Northern Bat	0	Not Modeled				0					Not Modeled			0				0.1385	0		0.0171	0		0.0109
Eumops auripendulus	Chiroptera	Molossidae	Shaw's Mastiff Bat, Black Bonneted Bat	0	Not Modeled				0					Not Modeled			0				0.0654	0		0.0147	0
Eumops perotis	Chiroptera	Molossidae	Western Mastiff Bat, Western Bonneted Bat, Greater Bonneted Bat	0	Not Modeled				0					Not Modeled			0				0.0355	0			0
Mimon crenulatum	Chiroptera	Phyllostomidae	Striped Hairy-nosed Bat	0	Not Modeled				0					Not Modeled			0				0.0469	0		0.0286	0
Mormoops megalophylla	Chiroptera	Mormoopidae	Ghost-faced Bat, Peters's Ghost-faced Bat	1	Not Modeled				0					Not Modeled			0					0			0		0.0034
Myotis albescens	Chiroptera	Vespertilionidae	Silver-tipped Myotis	0	Not Modeled				0					Not Modeled			0				0.089	0		0.0807	0
Myotis nigricans	Chiroptera	Vespertilionidae	Black Myotis	1	Not Modeled				0					Not Modeled			0				0.116	1	Yes	0.4104	0
Myotis riparius	Chiroptera	Vespertilionidae	Riparian Myotis	0	Not Modeled				0					Not Modeled			0				0.0496	0		0.0319	0
Neoromicia capensis	Chiroptera	Vespertilionidae	Cape Bat, Cape Serotine, Cape Pipistrelle Bat, Cape House Bat, Cape Serotine Bat	0	Not Modeled				0					Not Modeled			0				0.0655	0		0.0139	0
Neoromicia nana	Chiroptera	Vespertilionidae	Banana Pipistrelle Bat, Banana Bat, Banana Pipistrelle	0	Not Modeled				0					Not Modeled			0				0.0582	0		0.0114	0
Neoromicia rendalli	Chiroptera	Vespertilionidae	Rendall's Serotine, Rendall's Serotine Bat, Rendall's Pipistrelle, Rendall's Pipistrelle Bat	0	Not Modeled				0					Not Modeled			0				0.0479	0			0
Noctilio leporinus	Chiroptera	Noctilionidae	Greater Bulldog Bat	1	Not Modeled				0					Not Modeled			0				0.2187	0		0.2028	0
Nyctalus noctula	Chiroptera	Vespertilionidae	Noctule	0	Not Modeled				0					Not Modeled			0				0.0276	0			0		0.0129
Nycteris hispida	Chiroptera	Nycteridae	Hairy Long-eared Bat, Hairy Slit-faced Bat	0	Not Modeled				0					Not Modeled			0				0.0437	0			0
Nycteris macrotis	Chiroptera	Nycteridae	Large-eared Slit-faced Bat	0	Not Modeled				0					Not Modeled			0				0.0355	0			0
Nycteris thebaica	Chiroptera	Nycteridae	Cape Long-eared Bat, Egyptian Slit-faced Bat, Common Slit-faced Bat, Geoffroy's Nycteris	0	Not Modeled				0					Not Modeled			0				0.1615	0		0.0297	0
Nyctinomops laticaudatus	Chiroptera	Molossidae	Broad-eared Bat, Broad-eared Free-tailed Bat	0	Not Modeled				0					Not Modeled			0				0.0323	0			0
Nyctinomops macrotis	Chiroptera	Molossidae	Big Free-tailed Bat	0	Not Modeled				0					Not Modeled			0				0.2096	0		0.0447	0
Otomops martiensseni	Chiroptera	Molossidae	Large-eared Free-tailed Bat, Martiensen's Free-tailed Bat, Large-eared Giant Mastiff Bat, Giant Mastiff Bat, Martienssen Bat, Martienssen's Big-eared Bulldog Bat	0	Not Modeled				0					Not Modeled			0				0.0356	0			0
Phyllostomus discolor	Chiroptera	Phyllostomidae	Pale Spear-nosed Bat	1	Not Modeled				0					Not Modeled			0				0.038	0		0.1123	0
Pteropus pohlei	Chiroptera	Pteropodidae	Geelvink Bay Flying Fox, Yapen Flying Fox, Geelvink Bay Fruit Bat	0	Not Modeled				0					Not Modeled			0				0.0909	0			0
Rhinolophus ferrumequinum	Chiroptera	Rhinolophidae	Greater Horseshoe Bat	1	Not Modeled				0					Not Modeled			0				0.0408	0			0		0.005
Rhinolophus fumigatus	Chiroptera	Rhinolophidae	Rüppell's Horseshoe Bat	0	Not Modeled				0					Not Modeled			0				0.047	0			0
Rhinolophus landeri	Chiroptera	Rhinolophidae	Lander's Horseshoe Bat	0	Not Modeled				0					Not Modeled			0				0.0641	0			0
Rhinopoma hardwickii	Chiroptera	Rhinopomatidae	Lesser Mouse-tailed Bat	0	Not Modeled				0					Not Modeled			0				0.1601	0		0.0286	0
Rousettus spinalatus	Chiroptera	Pteropodidae	Bare-backed Rousette	1	Not Modeled				0					Not Modeled			1	No	Yes	No	0.1725	0			0
Scotophilus dinganii	Chiroptera	Vespertilionidae	African Yellow Bat, African Yellow House Bat, Dingan's Bat, Yellow-bellied House Bat	0	Not Modeled				0					Not Modeled			0				0.06	0			0
Scotophilus nigrita	Chiroptera	Vespertilionidae	Giant House Bat, Schreber's Yellow Bat	1	Not Modeled				0					Not Modeled			1	No	No	Yes		0			0
Taphozous perforatus	Chiroptera	Emballonuridae	Egyptian Tomb Bat, Geoffroy's Tomb Bat, African Taphozous, Perforated Taphozous Bat, Tomb Bat	1	Not Modeled				0					Not Modeled			1	No	No	Yes		0			0
Vespertilio murinus	Chiroptera	Vespertilionidae	Particoloured Bat	0	Not Modeled				0					Not Modeled			0				0.1707	0		0.011	0		0.0102
Anoura caudifer	Chiroptera	Phyllostomidae	Tailed Tailless Bat	0	Not Modeled				0					Not Modeled			0					0		0.0151	0
Artibeus concolor	Chiroptera	Phyllostomidae	Brown Fruit-eating Bat	0	Not Modeled				0					Not Modeled			0					0		0.0198	0
Artibeus obscurus	Chiroptera	Phyllostomidae	Dark Fruit-eating Bat	0	Not Modeled				0					Not Modeled			0					0		0.0832	0
Artibeus planirostris	Chiroptera	Phyllostomidae	Flat-faced Fruit-eating Bat	1	Not Modeled				0					Not Modeled			0					1	Yes	0.6823	0
Austronomus australis	Chiroptera	Molossidae	White-striped Free-tailed Bat	0	Not Modeled				0					Not Modeled			0					0		0.0175	0
Caluromys lanatus	Didelphimorphia	Didelphidae	Brown-eared Woolly Opossum, Woolly Opossum, Western Woolly Opossum	0	Not Modeled				0					Not Modeled			Not Modeled					0		0.024	Not Modeled
Caluromys philander	Didelphimorphia	Didelphidae	Bare-tailed Woolly Opossum	1	Not Modeled				0					Not Modeled			Not Modeled					1	Yes	0.0103	Not Modeled
Ceratotherium simum	Perissodactyla	Rhinocerotidae	White Rhinoceros, Northern White Rhinoceros, Square-lipped Rhinoceros	0	Not Modeled				0					Not Modeled			Not Modeled					Not Modeled		0.0178	0
Chiroderma trinitatum	Chiroptera	Phyllostomidae	Little Big-eyed Bat	0	Not Modeled				0					Not Modeled			0					0		0.0202	0
Chiroderma villosum	Chiroptera	Phyllostomidae	Hairy Big-eyed Bat	0	Not Modeled				0					Not Modeled			0					0		0.0475	0
Chironectes minimus	Didelphimorphia	Didelphidae	Water Opossum, Yapok	0	Not Modeled				0					Not Modeled			Not Modeled					0		0.0167	Not Modeled
Chlorocebus sabaeus	Primates	Cercopithecidae	Green Monkey, Western Green Monkey	1	0				0					0			Not Modeled					0			0
Chrotopterus auritus	Chiroptera	Phyllostomidae	Woolly False Vampire Bat, Peter's Woolly False Vampire Bat, Big-eared Wooly Bat	0	Not Modeled				0					Not Modeled			0					0		0.0251	0
Coendou melanurus	Rodentia	Erethizontidae		0	0				0					0			Not Modeled					0		0.0488	Not Modeled
Cynopterus brachyotis	Chiroptera	Pteropodidae	Lesser Dog-faced Fruit Bat, Common Short-nosed Fruit Bat, Lesser Short-nosed Fruit Bat	2	Not Modeled				0					Not Modeled			0					0			0
Cynopterus sphinx	Chiroptera	Pteropodidae	Greater Shortnosed Fruit Bat, Short-nosed Fruit Bat, Greater Short-nosed Fruit Bat, Short-nosed Indian Fruit Bat	2	Not Modeled				0					Not Modeled			0					0		0.049	0		0.012
Dermanura gnoma	Chiroptera	Phyllostomidae	Dwarf Fruit-eating Bat	0	Not Modeled				0					Not Modeled			0					0		0.0321	0
Diaemus youngi	Chiroptera	Phyllostomidae	White-winged Vampire Bat	0	Not Modeled				0					Not Modeled			0					0		0.0337	0
Dicerorhinus sumatrensis	Perissodactyla	Rhinocerotidae	Sumatran Rhinoceros	0	Not Modeled				0					Not Modeled			Not Modeled					Not Modeled		0.0376	0
Diceros bicornis	Perissodactyla	Rhinocerotidae	Black Rhinoceros, Hook-lipped Rhinoceros	0	Not Modeled				0					Not Modeled			Not Modeled					Not Modeled		0.0254	0
Diclidurus ingens	Chiroptera	Emballonuridae	Greater Ghost Bat	0	Not Modeled				0					Not Modeled			0					0		0.0099	0		0.0036
Diclidurus scutatus	Chiroptera	Emballonuridae	Lesser Ghost Bat	0	Not Modeled				0					Not Modeled			0					0		0.0156	0
Didelphis albiventris	Didelphimorphia	Didelphidae	White-eared Opossum	0	Not Modeled				0					Not Modeled			Not Modeled					0		0.0307	Not Modeled
Diphylla ecaudata	Chiroptera	Phyllostomidae	Hairy-legged Vampire Bat	0	Not Modeled				0					Not Modeled			0					0		0.0184	0
Echimys chrysurus	Rodentia	Echimyidae	White-faced Tree Rat	0	0				0					0			Not Modeled					0		0.0143	Not Modeled
Eptesicus brasiliensis	Chiroptera	Vespertilionidae	Brazilian Brown Bat	0	Not Modeled				0					Not Modeled			0					0		0.0119	0
Equus africanus	Perissodactyla	Equidae	African Wild Ass, Ass, African Ass	0	Not Modeled				0					Not Modeled			Not Modeled					Not Modeled		0.0393	0		0.0087
Equus grevyi	Perissodactyla	Equidae	Grevy's Zebra	0	Not Modeled				0					Not Modeled			Not Modeled					Not Modeled		0.0365	0		0.0032
Equus hemionus	Perissodactyla	Equidae	Asiatic Wild Ass, Asian Wild Ass	0	Not Modeled				0					Not Modeled			Not Modeled					Not Modeled		0.0368	0		0.0046
Equus kiang	Perissodactyla	Equidae	Kiang	0	Not Modeled				0					Not Modeled			Not Modeled					Not Modeled		0.0366	0
Equus quagga	Perissodactyla	Equidae	Plains Zebra, Painted Zebra, Common Zebra, Burchell's Zebra	0	Not Modeled				0					Not Modeled			Not Modeled					Not Modeled		0.0366	0
Equus zebra	Perissodactyla	Equidae	Mountain Zebra, Hartmann's Mountain Zebra	0	Not Modeled				0					Not Modeled			Not Modeled					Not Modeled		0.0387	0
Holochilus sciureus	Rodentia	Cricetidae	Marsh Rat	0	0				0					0			Not Modeled					0		0.0112	Not Modeled
Hyladelphys kalinowskii	Didelphimorphia	Didelphidae	Kalinowski's Mouse Opossum, Peru Gracile Mouse Opossum	0	Not Modeled				0					Not Modeled			Not Modeled					0		0.0193	Not Modeled
Hylaeamys megacephalus	Rodentia	Cricetidae		1	0				0					0			Not Modeled					1	Yes	0.2514	Not Modeled
Isothrix sinnamariensis	Rodentia	Echimyidae	Brush-tailed Rat, Sinnamary Brush-tailed Rat	0	0				0					0			Not Modeled					0		0.0096	Not Modeled
Lichonycteris obscura	Chiroptera	Phyllostomidae	Dark Long-tongued Bat	0	Not Modeled				0					Not Modeled			0					0		0.2788	0
Lionycteris spurrelli	Chiroptera	Phyllostomidae	Chestnut Long-tongued Bat	0	Not Modeled				0					Not Modeled			0					0		0.0213	0
Lophostoma brasiliense	Chiroptera	Phyllostomidae	Pygmy Round-eared Bat	0	Not Modeled				0					Not Modeled			0					0		0.0099	0
Macrophyllum macrophyllum	Chiroptera	Phyllostomidae	Long-legged Bat	0	Not Modeled				0					Not Modeled			0					0		0.0115	0
Makalata didelphoides	Rodentia	Echimyidae	Brazilian Spiny Tree Rat	0	0				0					0			Not Modeled					0		0.0172	Not Modeled
Makalata macrura	Rodentia	Echimyidae	Long-tailed Tree Rat	0	0				0					0			Not Modeled					0		0.0164	Not Modeled
Marmosa demerarae	Didelphimorphia	Didelphidae	Woolly Mouse Opossum, Long-furred Woolly Mouse Opossum	1	Not Modeled				0					Not Modeled			Not Modeled					1	Yes	0.6482	Not Modeled
Marmosa lepida	Didelphimorphia	Didelphidae	Little Rufous Mouse Opossum	0	Not Modeled				0					Not Modeled			Not Modeled					0		0.0199	Not Modeled
Marmosa murina	Didelphimorphia	Didelphidae	Linnaeus's Mouse Opossum, Murine Mouse Opossum	1	Not Modeled				0					Not Modeled			Not Modeled					1	Yes	0.1679	Not Modeled
Marmosops parvidens	Didelphimorphia	Didelphidae	Delicate Slender Mouse Opossum, Delicate Slender Opossum, Opossum-souris Délicat	1	Not Modeled				0					Not Modeled			Not Modeled					1	Yes	0.2806	Not Modeled
Marmosops pinheiroi	Didelphimorphia	Didelphidae	Pinheiro's Slender Opossum	0	Not Modeled				0					Not Modeled			Not Modeled					0		0.0141	Not Modeled
Mastomys natalensis	Rodentia	Muridae	Natal Mastomys, Natal Multimammate Mouse	2	0				0					0			Not Modeled					0		0.0402	Not Modeled
Mesomys hispidus	Rodentia	Echimyidae	Spiny Tree Rat	1	0				0					0			Not Modeled					1	Yes	0.5098	Not Modeled
Mesophylla macconnelli	Chiroptera	Phyllostomidae	Macconnell's Bat	0	Not Modeled				0					Not Modeled			0					0		0.0192	0
Metachirus nudicaudatus	Didelphimorphia	Didelphidae	Brown Four-eyed Opossum	1	Not Modeled				0					Not Modeled			Not Modeled					0		0.1668	Not Modeled
Micronycteris schmidtorum	Chiroptera	Phyllostomidae	Schmidts's Big-eared Bat	0	Not Modeled				0					Not Modeled			0					0		0.0189	0
Monodelphis brevicaudata	Didelphimorphia	Didelphidae	Northern Red-sided Opossum, Red-legged Short-tailed Opossum	0	Not Modeled				0					Not Modeled			Not Modeled					0		0.0816	Not Modeled
Monodelphis handleyi	Didelphimorphia	Didelphidae	Handley's Short-tailed Opossum	0	Not Modeled				0					Not Modeled			Not Modeled					0		0.0094	Not Modeled
Monophyllus plethodon	Chiroptera	Phyllostomidae	Insular Single-leaf Bat, Insular Single Leaf Bat	0	Not Modeled				0					Not Modeled			0					0		0.0139	0
Natalus stramineus	Chiroptera	Natalidae	Mexican Funnel-eared Bat	1	Not Modeled				0					Not Modeled			0					1	Yes	0.0982	0
Neacomys guianae	Rodentia	Cricetidae	Guiana Bristly Mouse	0	0				0					0			Not Modeled					0		0.0096	Not Modeled
Neacomys paracou	Rodentia	Cricetidae		0	0				0					0			Not Modeled					0		0.0202	Not Modeled
Nectomys rattus	Rodentia	Cricetidae	Amazonian Mouse, Small-footed Bristly Mouse	0	0				0					0			Not Modeled					0		0.0395	Not Modeled
Neotamias minimus	Rodentia	Sciuridae	Least Chipmunk, Peñasco Least Chipmunk, New Mexico Least Chipmunk, Selkirk Least Chipmunk	0	0				0					0			Not Modeled					0		0.0156	Not Modeled
Noctilio albiventris	Chiroptera	Noctilionidae	Lesser Bulldog Bat	0	Not Modeled				0					Not Modeled			0					0		0.0141	0
Oecomys bicolor	Rodentia	Cricetidae	Bicolored Arboreal Rice Rat	0	0				0					0			Not Modeled					0		0.0294	Not Modeled
Oecomys rex	Rodentia	Cricetidae	King Arboreal Rice Rat	0	0				0					0			Not Modeled					0		0.0101	Not Modeled
Olallamys edax	Rodentia	Echimyidae	Greedy Olalla Rat	0	0				0					0			Not Modeled					0		0.0208	Not Modeled
Philander opossum	Didelphimorphia	Didelphidae	Gray Four-eyed Opossum, Guaiki	1	Not Modeled				0					Not Modeled			Not Modeled					1	Yes	0.6057	Not Modeled
Pipistrellus maderensis	Chiroptera	Vespertilionidae	Madeira Pipistrelle	0	Not Modeled				0					Not Modeled			0					0		0.0121	0
Platyrrhinus brachycephalus	Chiroptera	Phyllostomidae	Short-headed Broad-nosed Bat	0	Not Modeled				0					Not Modeled			0					0		0.0187	0
Platyrrhinus lineatus	Chiroptera	Phyllostomidae	White-lined Bat, White-lined Broad-nosed Bat	0	Not Modeled				0					Not Modeled			0					0		0.0096	0
Presbytis melalophos	Primates	Cercopithecidae	Sumatran Surili, Mitred Leaf Monkey	1	0				0					0			Not Modeled					0			0
Proechimys brevicauda	Rodentia	Echimyidae	Huallaga Spiny Rat	0	0				0					0			Not Modeled					0		0.0235	Not Modeled
Proechimys cuvieri	Rodentia	Echimyidae	Cuvier's Spiny Rat	1	0				0					0			Not Modeled					1	Yes	0.4163	Not Modeled
Proechimys guyannensis	Rodentia	Echimyidae	Cayenne Spiny Rat	2	0				0					0			Not Modeled					1	Yes	0.4914	Not Modeled
Proechimys hoplomyoides	Rodentia	Echimyidae	Guyanan Spiny Rat	0	0				0					0			Not Modeled					0		0.0096	Not Modeled
Proechimys quadruplicatus	Rodentia	Echimyidae	Napo Spiny Rat	0	0				0					0			Not Modeled					0		0.0193	Not Modeled
Proechimys simonsi	Rodentia	Echimyidae	Simon's Spiny Rat	0	0				0					0			Not Modeled					0		0.0205	Not Modeled
Proechimys steerei	Rodentia	Echimyidae	Steere's Spiny Rat	0	0				0					0			Not Modeled					0		0.0355	Not Modeled
Rhinoceros sondaicus	Perissodactyla	Rhinocerotidae	Javan Rhinoceros	0	Not Modeled				0					Not Modeled			Not Modeled					Not Modeled		0.0407	0
Rhinophylla pumilio	Chiroptera	Phyllostomidae	Dwarf Little Fruit Bat	0	Not Modeled				0					Not Modeled			0					0		0.0279	0
Rhipidomys nitela	Rodentia	Cricetidae	Splendid Climbing Mouse	0	0				0					0			Not Modeled					0		0.0302	Not Modeled
Saccopteryx bilineata	Chiroptera	Emballonuridae	Greater Sac-winged Bat	0	Not Modeled				0					Not Modeled			0					0		0.0107	0
Scotophilus kuhlii	Chiroptera	Vespertilionidae	Lesser Asiatic Yellow House Bat, Lesser Asiatic Yellow Bat, Lesser Asian House Bat, Asiatic Lesser Yellow House Bat	2	Not Modeled				0					Not Modeled			0					0			1	Yes	0.005
Tapirus terrestris	Perissodactyla	Tapiridae	Lowland Tapir, South American Tapir, Brazilian Tapir	0	Not Modeled				0					Not Modeled			Not Modeled					Not Modeled		0.0137	0		0.0038
Thyroptera tricolor	Chiroptera	Thyropteridae	Spix's Disk-winged Bat	0	Not Modeled				0					Not Modeled			0					0		0.0336	0
Trachops cirrhosus	Chiroptera	Phyllostomidae	Fringe-lipped Bat	0	Not Modeled				0					Not Modeled			0					0		0.0135	0
Trachypithecus cristatus	Primates	Cercopithecidae	Silvery Lutung, Silvered Langur, Silvered Monkey, Silvered Leaf Monkey	1	0				0					0			Not Modeled					0			0
Uroderma bilobatum	Chiroptera	Phyllostomidae	Tent-making Bat	0	Not Modeled				0					Not Modeled			0					0		0.0721	0
Uroderma magnirostrum	Chiroptera	Phyllostomidae	Brown Tent-making Bat	0	Not Modeled				0					Not Modeled			0					0		0.0333	0
Vampyriscus bidens	Chiroptera	Phyllostomidae	Bedentate Yellow-eared Bat	0	Not Modeled				0					Not Modeled			0					0		0.0178	0
Vampyrodes caraccioli	Chiroptera	Phyllostomidae	Great Stripe-faced Bat	0	Not Modeled				0					Not Modeled			0					0		0.0248	0
Zygodontomys brevicauda	Rodentia	Cricetidae	Short-tailed Cane Mouse	1	0				0					0			Not Modeled					1	Yes		Not Modeled
Calidris acuminata	Charadriiformes	Scolopacidae	Sharp-tailed Sandpiper	1	Not Modeled				0					0			Not Modeled					Not Modeled			Not Modeled
Calidris ruficollis	Charadriiformes	Scolopacidae	Red-necked Stint, Rufous-necked Stint	1	Not Modeled				0					0			Not Modeled					Not Modeled			Not Modeled
Tringa brevipes	Charadriiformes	Scolopacidae	Grey-tailed Tattler, Siberian (Grey-tailed) Tattler, Gray-tailed Tattler	1	Not Modeled				0					0			Not Modeled					Not Modeled			Not Modeled
Anthops ornatus	Chiroptera	Hipposideridae	Solomons Leaf-nosed Bat, Flower-faced Bat	0	Not Modeled				0					Not Modeled			0					0			0		0.0087
Arielulus torquatus	Chiroptera	Vespertilionidae	Necklace Sprite, Necklace Pipistrelle	0	Not Modeled				0					Not Modeled			0					0			0		0.0034
Aselliscus stoliczkanus	Chiroptera	Hipposideridae	Stoliczka's Asian Trident Bat, Stoliczka's Trident Bat	0	Not Modeled				0					Not Modeled			0					0			0		0.0044
Axis axis	Cetartiodactyla	Cervidae	Chital, Indian Spotted Deer, Axis Deer, Spotted Deer	0	Not Modeled				0					0			Not Modeled					0			0		0.0159
Axis calamianensis	Cetartiodactyla	Cervidae	Calamian Deer, Philippine Deer, Calamian Hog Deer	0	Not Modeled				0					0			Not Modeled					0			0		0.0084
Babyrousa togeanensis	Cetartiodactyla	Suidae	Togian Islands Babirusa, Malenge Babirusa, Togian Babirusa	0	Not Modeled				0					0			Not Modeled					0			0		0.0034
Cervus albirostris	Cetartiodactyla	Cervidae	White-lipped Deer, Thorold's Deer	0	Not Modeled				0					0			Not Modeled					0			0		0.0095
Cloeotis percivali	Chiroptera	Hipposideridae	Percival's Trident Bat, Percival's Short-eared Trident Bat, East African Trident Bat, African Trident Bat, Short-eared Trident Bat	0	Not Modeled				0					Not Modeled			0					0			0		0.0035
Coelops frithii	Chiroptera	Hipposideridae	Tail-less Leaf-nosed Bat, East Asian Talless Leaf-nosed Bat, Tailless Leaf-nosed Bat	0	Not Modeled				0					Not Modeled			0					0			0		0.0038
Crocidura bottegi	Eulipotyphla	Soricidae	Bottego's Shrew	0	Not Modeled				Not Modeled					0			Not Modeled					Not Modeled			0		0.0034
Crocidura hikmiya	Eulipotyphla	Soricidae		0	Not Modeled				Not Modeled					0			Not Modeled					Not Modeled			0		0.0036
Crocidura macowi	Eulipotyphla	Soricidae	Macow's Shrew, Nyiro Shrew	1	Not Modeled				Not Modeled					0			Not Modeled					Not Modeled			1	Yes	0.0306
Crocidura pergrisea	Eulipotyphla	Soricidae	Pale Grey Shrew	0	Not Modeled				Not Modeled					0			Not Modeled					Not Modeled			0		0.0114
Crocidura tarfayensis	Eulipotyphla	Soricidae	Tarfaya Shrew, Saharan Shrew	0	Not Modeled				Not Modeled					0			Not Modeled					Not Modeled			0		0.0035
Elaphurus davidianus	Cetartiodactyla	Cervidae	Père David's Deer, Pere David's Deer	0	Not Modeled				0					0			Not Modeled					0			0		0.0069
Eonycteris spelaea	Chiroptera	Pteropodidae	Dawn Bat, Common Dawn Bat, Common Nectar Bat, Lesser Dawn Bat	1	Not Modeled				0					Not Modeled			0					0			0		0.0032
Eptesicus bobrinskoi	Chiroptera	Vespertilionidae	Bobrinski's Serotine	0	Not Modeled				0					Not Modeled			0					0			0		0.0136
Eptesicus japonensis	Chiroptera	Vespertilionidae	Japanese Short-tailed Bat	0	Not Modeled				0					Not Modeled			0					0			0		0.0304
Eptesicus pachyotis	Chiroptera	Vespertilionidae	Thick-eared Bat	0	Not Modeled				0					Not Modeled			0					0			0		0.0132
Eudorcas albonotata	Cetartiodactyla	Bovidae	Mongalla Gazelle	0	Not Modeled				0					0			Not Modeled					0			0		0.0074
Falsistrellus affinis	Chiroptera	Vespertilionidae	Chocolate Pipistrelle, Grizzled Pipistrelle	0	Not Modeled				0					Not Modeled			0					0			0		0.0108
Gazella dorcas	Cetartiodactyla	Bovidae	Dorcas Gazelle	0	Not Modeled				0					0			Not Modeled					0			0		0.0036
Harpiola grisea	Chiroptera	Vespertilionidae	Peter's Tube-nosed Bat	0	Not Modeled				0					Not Modeled			0					0			0		0.0093
Harpiola isodon	Chiroptera	Vespertilionidae	Taiwan Tube-nosed Bat	0	Not Modeled				0					Not Modeled			0					0			0		0.0055
Hipposideros armiger	Chiroptera	Hipposideridae	Great Himalayan Leaf-nosed Bat, Great Leaf-nosed Bat, Great Roundleaf Bat	1	Not Modeled				0					Not Modeled			0					0			1	Yes	0.2322
Hipposideros bicolor	Chiroptera	Hipposideridae	Bicolored Leaf-nosed Bat, Bicolored Roundleaf Bat	1	Not Modeled				0					Not Modeled			0					0			0
Hipposideros boeadii	Chiroptera	Hipposideridae	Boeadi's Roundleaf Bat	0	Not Modeled				0					Not Modeled			0					0			0		0.0035
Hipposideros caffer	Chiroptera	Hipposideridae	Sundevall's Roundleaf Bat, Lesser Leaf-nosed bat, Common African Leaf-nosed Bat, Sundevall's Leafnosed Bat, Cape Leaf-nosed bat	0	Not Modeled				0					Not Modeled			0					0			0		0.0047
Hipposideros camerunensis	Chiroptera	Hipposideridae	Greater Roundleaf Bat	0	Not Modeled				0					Not Modeled			0					0			0		0.0042
Hipposideros cineraceus	Chiroptera	Hipposideridae	Least Leaf-nosed Bat, Ashy Roundleaf Bat	1	Not Modeled				0					Not Modeled			0					0			0		0.0088
Hipposideros commersoni	Chiroptera	Hipposideridae	Commerson's Leaf-nosed Bat, Commerson's Roundleaf Bat	0	Not Modeled				0					Not Modeled			0					0			0		0.004
Hipposideros corynophyllus	Chiroptera	Hipposideridae	Telefomin Leaf-nosed Bat, Telefomin Roundleaf Bat	0	Not Modeled				0					Not Modeled			0					0			0		0.0085
Hipposideros diadema	Chiroptera	Hipposideridae	Diadem Leaf-nosed Bat, Diadem Horseshoe-bat, Diadem Leafnosed-bat, Diadem Roundleaf Bat	0	Not Modeled				0					Not Modeled			0					0			0		0.0034
Hipposideros dinops	Chiroptera	Hipposideridae	Fierce Leaf-nosed Bat, Fierce Roundleaf Bat, Giant Horseshoe Bat	0	Not Modeled				0					Not Modeled			0					0			0		0.01
Hipposideros durgadasi	Chiroptera	Hipposideridae	Durga Das's Leaf-nosed Bat, Khajuria's Leaf-nosed Bat, Khajuria's Leaf-nosed Bat	0	Not Modeled				0					Not Modeled			0					0			0		0.0031
Hipposideros dyacorum	Chiroptera	Hipposideridae	Dayak Leaf-nosed Bat, Dayak Roundleaf Bat	0	Not Modeled				0					Not Modeled			0					0			0		0.0036
Hipposideros edwardshilli	Chiroptera	Hipposideridae	Hill's Leaf-nosed Bat	0	Not Modeled				0					Not Modeled			0					0			0		0.0108
Hipposideros fulvus	Chiroptera	Hipposideridae	Fulvus Leaf-nosed Bat, Fulvus Roundleaf Bat	0	Not Modeled				0					Not Modeled			0					0			0		0.0059
Hipposideros galeritus	Chiroptera	Hipposideridae	Cantor's Leaf-nosed Bat, Cantor's Roundleaf Bat	0	Not Modeled				0					Not Modeled			0					0			0		0.0032
Hipposideros gigas	Chiroptera	Hipposideridae	Giant Leaf-nosed Bat	0	Not Modeled				0					Not Modeled			0					0			0		0.0034
Hipposideros grandis	Chiroptera	Hipposideridae	Grand Leaf-nosed Bat, Grand Roundleaf Bat	0	Not Modeled				0					Not Modeled			0					0			0		0.0032
Hipposideros halophyllus	Chiroptera	Hipposideridae	Thailand Leaf-nosed Bat, Thailand Roundleaf Bat	0	Not Modeled				0					Not Modeled			0					0			0		0.0045
Hipposideros hypophyllus	Chiroptera	Hipposideridae	Kolar Leaf-nosed Bat, Leafletted Leaf-nosed Bat	0	Not Modeled				0					Not Modeled			0					0			0		0.0046
Hipposideros jonesi	Chiroptera	Hipposideridae	Jones' Roundleaf Bat, Jones's Roundleaf Bat	0	Not Modeled				0					Not Modeled			0					0			0		0.0033
Hipposideros khaokhouayensis	Chiroptera	Hipposideridae	Phou Khao Khouay Leaf-nosed Bat	0	Not Modeled				0					Not Modeled			0					0			0		0.0081
Hipposideros lankadiva	Chiroptera	Hipposideridae	Indian Leaf-nosed Bat, Indian Roundleaf Bat	1	Not Modeled				0					Not Modeled			0					0			0		0.0041
Hipposideros larvatus	Chiroptera	Hipposideridae	Horsfield's Leaf-nosed Bat, Intermediate Roundleaf Bat, Intermediate Leaf-nosed Bat, Intermediat Roundleaf Bat	0	Not Modeled				0					Not Modeled			0					0			0		0.0034
Hipposideros lekaguli	Chiroptera	Hipposideridae	Large Asian Leaf-nosed Bat, Large Asian Roundleaf Bat	0	Not Modeled				0					Not Modeled			0					0			0		0.0033
Hipposideros lylei	Chiroptera	Hipposideridae	Shield-faced Leaf-nosed Bat, Shield-faced Roundleaf Bat	0	Not Modeled				0					Not Modeled			0					0			0		0.0036
Hipposideros macrobullatus	Chiroptera	Hipposideridae	Big-eared Leaf-nosed Bat, Big-eared Roundleaf Bat	0	Not Modeled				0					Not Modeled			0					0			0		0.0049
Hipposideros maggietaylorae	Chiroptera	Hipposideridae	Maggie Taylor's Leaf-nosed Bat, Maggie Taylor's Roundleaf Bat	0	Not Modeled				0					Not Modeled			0					0			0		0.0038
Hipposideros muscinus	Chiroptera	Hipposideridae	Fly River Leaf-nosed Bat, Fly River Roundleaf Bat	0	Not Modeled				0					Not Modeled			0					0			0		0.0093
Hipposideros nequam	Chiroptera	Hipposideridae	Malayan Leaf-nosed Bat, Malayan Roundleaf Bat	0	Not Modeled				0					Not Modeled			0					0			0		0.0118
Hipposideros obscurus	Chiroptera	Hipposideridae	Philippine Forest Leaf-nosed Bat, Philippine Forest Roundleaf Bat	0	Not Modeled				0					Not Modeled			0					0			0		0.0031
Hipposideros pelingensis	Chiroptera	Hipposideridae	Peleng Leaf-nosed Bat	0	Not Modeled				0					Not Modeled			0					0			0		0.0034
Hipposideros pomona	Chiroptera	Hipposideridae	Andersen's Leaf-nosed Bat, Pomona Leaf-nosed Bat, Pomona Roundleaf Bat	1	Not Modeled				0					Not Modeled			0					0			0		0.0058
Hipposideros pratti	Chiroptera	Hipposideridae	Pratt's Leaf-nosed Bat, Pratt's Roundleaf Bat	0	Not Modeled				0					Not Modeled			0					0			0		0.0259
Hipposideros pygmaeus	Chiroptera	Hipposideridae	Philippine Pygmy Leaf-nosed Bat, Philippine Pygmy Roundleaf Bat	0	Not Modeled				0					Not Modeled			0					0			0		0.0032
Hipposideros rotalis	Chiroptera	Hipposideridae	Laotian Leaf-nosed Bat, Laotian Roundleaf Bat	0	Not Modeled				0					Not Modeled			0					0			0		0.0056
Hipposideros ruber	Chiroptera	Hipposideridae	Noack's Roundleaf Bat	0	Not Modeled				0					Not Modeled			0					0			0		0.0038
Hipposideros scutinares	Chiroptera	Hipposideridae	Shield-nosed Leaf-nosed Bat	0	Not Modeled				0					Not Modeled			0					0			0		0.0043
Hipposideros speoris	Chiroptera	Hipposideridae	Schneider's Leaf-nosed Bat, Schneider's Roundleaf Bat	2	Not Modeled				0					Not Modeled			0					0			0		0.0049
Hipposideros stenotis	Chiroptera	Hipposideridae	Northern Leaf-nosed Bat, Narrow-eared Roundleaf Bat	0	Not Modeled				0					Not Modeled			0					0			0		0.0039
Hipposideros sumbae	Chiroptera	Hipposideridae	Sumban Leaf-nosed Bat, Sumba Roundleaf Bat	0	Not Modeled				0					Not Modeled			0					0			0		0.0033
Hipposideros turpis	Chiroptera	Hipposideridae	Lesser Leaf-nosed Bat, Lesser Great Leaf-nosed Bat, Lesser Roundleaf Bat	0	Not Modeled				0					Not Modeled			0					0			0		0.0046
Hipposideros vittatus	Chiroptera	Hipposideridae	Commerson's Leafnosed Bat, Commerson's Roundleaf Bat, Commerson's Rhinolph, Giant Leaf-nosed Bat	0	Not Modeled				0					Not Modeled			0					0			0		0.0039
Hydropotes inermis	Cetartiodactyla	Cervidae	Water Deer	0	Not Modeled				0					0			Not Modeled					0			0		0.0043
Ia io	Chiroptera	Vespertilionidae	Great Evening Bat	0	Not Modeled				0					Not Modeled			0					0			0		0.0154
Lama guanicoe	Cetartiodactyla	Camelidae	Guanaco	0	Not Modeled				0					0			Not Modeled					0			0		0.0051
Megaderma lyra	Chiroptera	Megadermatidae	Greater False Vampire, Greater False Vampire Bat, Indian False Vampire Bat	0	Not Modeled				0					Not Modeled			0					0			0		0.0031
Mogera etigo	Eulipotyphla	Talpidae	Etigo Mole, Echigo Mole	0	Not Modeled				Not Modeled					0			Not Modeled					Not Modeled			0		0.031
Mogera robusta	Eulipotyphla	Talpidae	Large Mole	0	Not Modeled				Not Modeled					0			Not Modeled					Not Modeled			0		0.0274
Moschus berezovskii	Cetartiodactyla	Moschidae	Forest Musk Deer, Chinese Forest Musk Deer, Dwarf Musk Deer, South China Forest Musk Deer	0	Not Modeled				0					0			Not Modeled					0			0		0.0032
Muntiacus truongsonensis	Cetartiodactyla	Cervidae	Annamite Muntjac, Pygmy Muntjac, Annam Black Muntjac, Annamite Dark Muntjac, Truongson Muntjac, Truong Son Muntjac	0	Not Modeled				0					0			Not Modeled					0			0		0.0033
Muntiacus vaginalis	Cetartiodactyla	Cervidae	Northern Red Muntjac, Indian Red Muntjac, Indian Muntjac, Barking Deer	0	Not Modeled				0					0			Not Modeled					0			0		0.0169
Murina aurata	Chiroptera	Vespertilionidae	Little Tube-nosed Bat, Tibetan Tube-nosed Bat	1	Not Modeled				0					Not Modeled			0					0			1	Yes	0.0381
Murina fusca	Chiroptera	Vespertilionidae	Dusky Tube-nosed Bat	0	Not Modeled				0					Not Modeled			0					0			0		0.0178
Murina hilgendorfi	Chiroptera	Vespertilionidae	Greater Tube-nosed Bat, Hilgendorf's Tube-nosed Bat	0	Not Modeled				0					Not Modeled			0					0			0		0.0133
Murina huttoni	Chiroptera	Vespertilionidae	Hutton's Tube-nosed Bat, White-bellied Tube-nosed Bat	0	Not Modeled				0					Not Modeled			0					0			0		0.0046
Murina leucogaster	Chiroptera	Vespertilionidae	Rufous Tube-nosed Bat, Greater Tube-nosed Bat	1	Not Modeled				0					Not Modeled			0					0			0		0.032
Murina tenebrosa	Chiroptera	Vespertilionidae	Gloomy Tube-nosed Bat, Tsushima Tube-nosed Bat	0	Not Modeled				0					Not Modeled			0					0			0		0.0211
Murina ussuriensis	Chiroptera	Vespertilionidae	Ussuri Tube-nosed Bat	0	Not Modeled				0					Not Modeled			0					0			0		0.0147
Myotis altarium	Chiroptera	Vespertilionidae	Szechwan Myotis, South-western Mouse-eared Bat	0	Not Modeled				0					Not Modeled			0					0			0		0.0048
Myotis annamiticus	Chiroptera	Vespertilionidae	Annamit Myotis, Annamite water bat	0	Not Modeled				0					Not Modeled			0					0			0		0.0045
Myotis aurascens	Chiroptera	Vespertilionidae	Steppe Whiskered Bar	0	Not Modeled				0					Not Modeled			0					0			0		0.0084
Myotis bombinus	Chiroptera	Vespertilionidae	Far Eastern Myotis	0	Not Modeled				0					Not Modeled			0					0			0		0.0124
Myotis brandtii	Chiroptera	Vespertilionidae	Brandt's Myotis, Brandt's Bat	0	Not Modeled				0					Not Modeled			0					0			0		0.0089
Myotis chinensis	Chiroptera	Vespertilionidae	Large Myotis	0	Not Modeled				0					Not Modeled			0					0			0		0.0083
Myotis cobanensis	Chiroptera	Vespertilionidae	Guatemalan Myotis	0	Not Modeled				0					Not Modeled			0					0			0		0.0042
Myotis dasycneme	Chiroptera	Vespertilionidae	Pond Bat, Pond Myotis	0	Not Modeled				0					Not Modeled			0					0			0		0.0135
Myotis davidii	Chiroptera	Vespertilionidae	David's Myotis	0	Not Modeled				0					Not Modeled			0					0			0		0.0062
Myotis fimbriatus	Chiroptera	Vespertilionidae	Fringed Long-footed Myotis, Hairy-legged Myotis	0	Not Modeled				0					Not Modeled			0					0			0		0.0042
Myotis findleyi	Chiroptera	Vespertilionidae	Findley's Myotis	0	Not Modeled				0					Not Modeled			0					0			0		0.0035
Myotis formosus	Chiroptera	Vespertilionidae	Hodgson's Bat, Bartel's Myotis, Hodgson's Myotis	0	Not Modeled				0					Not Modeled			0					0			0		0.0036
Myotis frater	Chiroptera	Vespertilionidae	Fraternal Myotis, Long-tailed Whiskered Bat	0	Not Modeled				0					Not Modeled			0					0			0		0.0209
Myotis ikonnikovi	Chiroptera	Vespertilionidae	Ikonnikov's Bat, Ikonnikov's Myotis, Ikonnikov's Whiskered Bat	0	Not Modeled				0					Not Modeled			0					0			0		0.0155
Myotis keenii	Chiroptera	Vespertilionidae	Keen's Myotis	0	Not Modeled				0					Not Modeled			0					0			0		0.0036
Myotis laniger	Chiroptera	Vespertilionidae	Chinese Water Myotis	0	Not Modeled				0					Not Modeled			0					0			0		0.0094
Myotis longipes	Chiroptera	Vespertilionidae	Kashmir Cave Bat	0	Not Modeled				0					Not Modeled			0					0			0		0.004
Myotis macrodactylus	Chiroptera	Vespertilionidae	Big-footed Myotis	1	Not Modeled				0					Not Modeled			0					0			0		0.0181
Myotis montivagus	Chiroptera	Vespertilionidae	Burmese Whiskered Myotis, Burmese Whiskered Bat, Large Brown Myotis	0	Not Modeled				0					Not Modeled			0					0			0		0.0056
Myotis mystacinus	Chiroptera	Vespertilionidae	Whiskered Myotis, WHISKERED MYOTIS, Whiskered Bat	1	Not Modeled				0					Not Modeled			0					0			0		0.0057
Myotis pequinius	Chiroptera	Vespertilionidae	Peking Myotis	0	Not Modeled				0					Not Modeled			0					0			0		0.0329
Myotis pilosus	Chiroptera	Vespertilionidae	Rickett's Big-footed Myotis, Rickett's Big-footed Bat	1	Not Modeled				0					Not Modeled			0					0			1	Yes	0.1386
Myotis pruinosus	Chiroptera	Vespertilionidae	Frosted Myotis, Blackish Whiskered Bat	0	Not Modeled				0					Not Modeled			0					0			0		0.0158
Myotis schaubi	Chiroptera	Vespertilionidae	Schaub's Myotis	0	Not Modeled				0					Not Modeled			0					0			0		0.0033
Myotis siligorensis	Chiroptera	Vespertilionidae	Himalayan Whiskered Bat, Himalayan Whiskered Myotis, Siliguri Bat, Small-toothed Myotis	0	Not Modeled				0					Not Modeled			0					0			0		0.0047
Myotis yanbarensis	Chiroptera	Vespertilionidae	Yanbaru Whiskered Bat	0	Not Modeled				0					Not Modeled			0					0			0		0.0035
Neonycteris pusilla	Chiroptera	Phyllostomidae	Least Big-eared Bat	0	Not Modeled				0					Not Modeled			0					0			0		0.0035
Nesotragus moschatus	Cetartiodactyla	Bovidae	Suni	0	Not Modeled				0					0			Not Modeled					0			0		0.0106
Nyctalus aviator	Chiroptera	Vespertilionidae	Birdlike Noctule, Japanese Large Noctule	0	Not Modeled				0					Not Modeled			0					0			0		0.031
Nyctalus azoreum	Chiroptera	Vespertilionidae	Azorean Bat, Azores Noctule	0	Not Modeled				0					Not Modeled			0					0			0		0.0035
Nyctalus furvus	Chiroptera	Vespertilionidae	Japanese Noctule	0	Not Modeled				0					Not Modeled			0					0			0		0.0201
Nyctalus lasiopterus	Chiroptera	Vespertilionidae	Giant Noctule, Greater Noctule Bat	0	Not Modeled				0					Not Modeled			0					0			0		0.0097
Nyctalus montanus	Chiroptera	Vespertilionidae	Mountain Noctule	0	Not Modeled				0					Not Modeled			0					0			0		0.004
Nyctalus plancyi	Chiroptera	Vespertilionidae	Chinese Noctule, Mountain Noctule	0	Not Modeled				0					Not Modeled			0					0			0		0.0555
Okapia johnstoni	Cetartiodactyla	Giraffidae	Okapi	0	Not Modeled				0					0			Not Modeled					0			0		0.004
Oryx leucoryx	Cetartiodactyla	Bovidae	Arabian Oryx, White Oryx	0	Not Modeled				0					0			Not Modeled					0			0		0.0037
Paratriaenops auritus	Chiroptera	Hipposideridae	Grandidier's Trident Bat	0	Not Modeled				0					Not Modeled			0					0			0		0.0065
Paratriaenops furculus	Chiroptera	Hipposideridae	Trouessart's Trident Bat, Trouessart's Triden Bat	0	Not Modeled				0					Not Modeled			0					0			0		0.0032
Pipistrellus abramus	Chiroptera	Vespertilionidae	Japanese Pipistrelle, Japanese Pipistrelle	1	Not Modeled				0					Not Modeled			0					0			0		0.0128
Pipistrellus alaschanicus	Chiroptera	Vespertilionidae	Alashanian Pipistrelle	0	Not Modeled				0					Not Modeled			0					0			0		0.027
Pipistrellus ariel	Chiroptera	Vespertilionidae	Desert Pipistrelle	0	Not Modeled				0					Not Modeled			0					0			0		0.0033
Pipistrellus coromandra	Chiroptera	Vespertilionidae	Coromandel Pipistrelle, Indian Pipistrelle, Little Indian Bat	0	Not Modeled				0					Not Modeled			0					0			0		0.0034
Pipistrellus endoi	Chiroptera	Vespertilionidae	Endo's Pipistrelle	0	Not Modeled				0					Not Modeled			0					0			0		0.01
Pipistrellus minahassae	Chiroptera	Vespertilionidae	Minahassa Pipistrelle	0	Not Modeled				0					Not Modeled			0					0			0		0.0087
Pipistrellus musciculus	Chiroptera	Vespertilionidae	Mouselike Pipistrelle	0	Not Modeled				0					Not Modeled			0					0			0		0.0033
Pipistrellus nathusii	Chiroptera	Vespertilionidae	Nathusius' Pipistrelle	0	Not Modeled				0					Not Modeled			0					0			0		0.0044
Pipistrellus paterculus	Chiroptera	Vespertilionidae	Mount Popa Pipistrelle, Paternal Pipistrelle	0	Not Modeled				0					Not Modeled			0					0			0		0.0085
Pipistrellus permixtus	Chiroptera	Vespertilionidae	Dar-es-salaam Pipistrelle	0	Not Modeled				0					Not Modeled			0					0			0		0.0077
Pipistrellus pulveratus	Chiroptera	Vespertilionidae	Chinese Pipistrelle	0	Not Modeled				0					Not Modeled			0					0			0		0.016
Plecotus auritus	Chiroptera	Vespertilionidae	Brown Big-eared Bat, Brown Long-eared Bat	1	Not Modeled				0					Not Modeled			0					0			0
Plecotus christii	Chiroptera	Vespertilionidae		0	Not Modeled				0					Not Modeled			0					0			0		0.0046
Plecotus ognevi	Chiroptera	Vespertilionidae		0	Not Modeled				0					Not Modeled			0					0			0		0.0218
Plecotus sacrimontis	Chiroptera	Vespertilionidae		0	Not Modeled				0					Not Modeled			0					0			0		0.0246
Porcula salvania	Cetartiodactyla	Suidae	Pygmy Hog	0	Not Modeled				0					0			Not Modeled					0			0		0.0082
Pteronotus paraguanensis	Chiroptera	Mormoopidae		0	Not Modeled				0					Not Modeled			0					0			0		0.0037
Pteropus giganteus	Chiroptera	Pteropodidae	Indian Flying Fox, Indian Flying-fox	0	Not Modeled				0					Not Modeled			0					0			0		0.0097
Pteropus gilliardorum	Chiroptera	Pteropodidae	Gilliard's Flying Fox, Gilliard's Flying-fox	0	Not Modeled				0					Not Modeled			0					0			0		0.0049
Pteropus loochoensis	Chiroptera	Pteropodidae	Okinawa Flying-fox	0	Not Modeled				0					Not Modeled			0					0			0		0.004
Pteropus mahaganus	Chiroptera	Pteropodidae	Sanborn's Flying Fox, Lesser Flying-fox, Lesser Flying Fox	0	Not Modeled				0					Not Modeled			0					0			0		0.0036
Pteropus melanopogon	Chiroptera	Pteropodidae	Black-bearded Flying Fox	0	Not Modeled				0					Not Modeled			0					0			0		0.0033
Pteropus poliocephalus	Chiroptera	Pteropodidae	Grey-headed Flying Fox, Gray-headed Flying Fox, Grey-headed Flying-fox	0	Not Modeled				0					Not Modeled			0					0			0		0.0031
Pteropus ualanus	Chiroptera	Pteropodidae	Kosrae Flying Fox, Ualan Fruit Bat	0	Not Modeled				0					Not Modeled			0					0			0		0.0054
Pteropus vampyrus	Chiroptera	Pteropodidae	Large Flying-fox, Large Flying Fox	1	Not Modeled				0					Not Modeled			0					0			0		0.0042
Rhinolophus acuminatus	Chiroptera	Rhinolophidae	Accuminate Horseshoe Bat, Acuminate Horseshoe Bat	0	Not Modeled				0					Not Modeled			0					0			0		0.0041
Rhinolophus affinis	Chiroptera	Rhinolophidae	Intermediate Horseshoe Bat	1	Not Modeled				0					Not Modeled			0					0			1	Yes	0.2638
Rhinolophus arcuatus	Chiroptera	Rhinolophidae	Arcuate Horseshoe Bat	0	Not Modeled				0					Not Modeled			0					0			0		0.0033
Rhinolophus blasii	Chiroptera	Rhinolophidae	Blasius's Horseshoe Bat, Peak-saddle Horseshoe Bat, Peters's Horseshoe Bat	0	Not Modeled				0					Not Modeled			0					0			0		0.0044
Rhinolophus bocharicus	Chiroptera	Rhinolophidae	Bokhara Horseshoe Bat	0	Not Modeled				0					Not Modeled			0					0			0		0.0047
Rhinolophus canuti	Chiroptera	Rhinolophidae	Canut's Horseshoe Bat	0	Not Modeled				0					Not Modeled			0					0			0		0.004
Rhinolophus capensis	Chiroptera	Rhinolophidae	Cape Horseshoe Bat, Southern Africa Horseshoe Bat	0	Not Modeled				0					Not Modeled			0					0			0		0.0036
Rhinolophus celebensis	Chiroptera	Rhinolophidae	Sulawesi Horseshoe Bat	0	Not Modeled				0					Not Modeled			0					0			0		0.0035
Rhinolophus clivosus	Chiroptera	Rhinolophidae	Geoffroy's Horseshoe Bat, Cretzschmar's Horseshoe Bat, Arabian Horseshoe Bat	0	Not Modeled				0					Not Modeled			0					0			0		0.0052
Rhinolophus creaghi	Chiroptera	Rhinolophidae	Creagh's Horseshoe Bat	0	Not Modeled				0					Not Modeled			0					0			0		0.0058
Rhinolophus euryale	Chiroptera	Rhinolophidae	Mediterranean Horseshoe Bat	0	Not Modeled				0					Not Modeled			0					0			0		0.0034
Rhinolophus euryotis	Chiroptera	Rhinolophidae	New Guinea Horseshoe Bat, Broad-eared Horseshoe Bat	0	Not Modeled				0					Not Modeled			0					0			0		0.0055
Rhinolophus formosae	Chiroptera	Rhinolophidae	Formosan Woolly Horseshoe Bat	0	Not Modeled				0					Not Modeled			0					0			0		0.0038
Rhinolophus hillorum	Chiroptera	Rhinolophidae	Upland Horseshoe Bat, Hill's Horseshoe Bat	0	Not Modeled				0					Not Modeled			0					0			0		0.0038
Rhinolophus inops	Chiroptera	Rhinolophidae	Philippine Forest Horseshoe Bat	0	Not Modeled				0					Not Modeled			0					0			0		0.0032
Rhinolophus lepidus	Chiroptera	Rhinolophidae	Blyth's Horseshoe Bat	0	Not Modeled				0					Not Modeled			0					0			0		0.0043
Rhinolophus luctus	Chiroptera	Rhinolophidae	Great Woolly Horsehoe Bat, Woolly Horseshoe Bat	0	Not Modeled				0					Not Modeled			0					0			0		0.0245
Rhinolophus maclaudi	Chiroptera	Rhinolophidae	Maclaud's Horseshoe Bat	0	Not Modeled				0					Not Modeled			0					0			0		0.0047
Rhinolophus macrotis	Chiroptera	Rhinolophidae	Big-eared Horseshoe Bat	0	Not Modeled				0					Not Modeled			0					0			0		0.0067
Rhinolophus mehelyi	Chiroptera	Rhinolophidae	Mehely's Horseshoe Bat	0	Not Modeled				0					Not Modeled			0					0			0		0.0031
Rhinolophus paradoxolophus	Chiroptera	Rhinolophidae	Bourret's Horseshoe Bat	0	Not Modeled				0					Not Modeled			0					0			0		0.0051
Rhinolophus pearsonii	Chiroptera	Rhinolophidae	Pearson's Horseshoe Bat	0	Not Modeled				0					Not Modeled			0					0			0		0.0143
Rhinolophus philippinensis	Chiroptera	Rhinolophidae	Large-eared Horseshoe Bat	0	Not Modeled				0					Not Modeled			0					0			0		0.0038
Rhinolophus pusillus	Chiroptera	Rhinolophidae	Least Horseshoe Bat	1	Not Modeled				0					Not Modeled			0					0			1	Yes	0.0269
Rhinolophus rex	Chiroptera	Rhinolophidae	King Horseshoe Bat	0	Not Modeled				0					Not Modeled			0					0			0		0.0048
Rhinolophus rouxii	Chiroptera	Rhinolophidae	Rufous Horseshoe Bat	2	Not Modeled				0					Not Modeled			0					0			0		0.0035
Rhinolophus rufus	Chiroptera	Rhinolophidae	Large Rufous Horseshoe Bat	0	Not Modeled				0					Not Modeled			0					0			0		0.0046
Rhinolophus sakejiensis	Chiroptera	Rhinolophidae	Sakeji Horseshoe Bat	0	Not Modeled				0					Not Modeled			0					0			0		0.009
Rhinolophus shortridgei	Chiroptera	Rhinolophidae	Shortridge's Horseshoe Bat	0	Not Modeled				0					Not Modeled			0					0			0		0.0059
Rhinolophus sinicus	Chiroptera	Rhinolophidae	Chinese Horseshoe Bat, Chinese Rufous Horseshoe Bat, Little Nepalese Horseshoe Bat	0	Not Modeled				0					Not Modeled			0					0			0		0.0167
Rhinolophus stheno	Chiroptera	Rhinolophidae	Lesser Brown Horseshoe Bat	0	Not Modeled				0					Not Modeled			0					0			0		0.0036
Rhinolophus subbadius	Chiroptera	Rhinolophidae	Little Nepalese Horseshoe Bat	0	Not Modeled				0					Not Modeled			0					0			0		0.0041
Rhinolophus trifoliatus	Chiroptera	Rhinolophidae	Trefoil Horseshoe Bat	0	Not Modeled				0					Not Modeled			0					0			0		0.0036
Rhinolophus yunanensis	Chiroptera	Rhinolophidae	Dobson's Horseshoe Bat	0	Not Modeled				0					Not Modeled			0					0			0		0.0032
Rucervus eldii	Cetartiodactyla	Cervidae	Eld's Deer, Thamin, Brow-antlered Deer	0	Not Modeled				0					0			Not Modeled					0			0		0.0034
Rusa timorensis	Cetartiodactyla	Cervidae	Javan Deer, Sunda Sambar, Rusa, Rusa Deer, Javan Rusa, Timor Deer	0	Not Modeled				0					0			Not Modeled					0			0		0.0045
Scotoecus pallidus	Chiroptera	Vespertilionidae	Desert Yellow Lesser House Bat, Desert Yellow Bat	0	Not Modeled				0					Not Modeled			0					0			0		0.0033
Scotomanes ornatus	Chiroptera	Vespertilionidae	Harlequin Bat	0	Not Modeled				0					Not Modeled			0					0			0		0.0079
Scotophilus heathii	Chiroptera	Vespertilionidae	Greater Asiatic Yellow House Bat, Greater Asiatic Yellow Bat, Common Yellow Bat, Asiatic Greater Yellow House Bat	0	Not Modeled				0					Not Modeled			0					0			0		0.0053
Scotophilus marovaza	Chiroptera	Vespertilionidae	Marovaza House Bat	0	Not Modeled				0					Not Modeled			0					0			0		0.0035
Scotophilus tandrefana	Chiroptera	Vespertilionidae	Western Yellow Bat	0	Not Modeled				0					Not Modeled			0					0			0		0.0039
Scotozous dormeri	Chiroptera	Vespertilionidae	Dormer's Bat, Dormer's Pipistrelle	0	Not Modeled				0					Not Modeled			0					0			0		0.0041
Sorex rohweri	Eulipotyphla	Soricidae	Olympic Shrew	0	Not Modeled				Not Modeled					0			Not Modeled					Not Modeled			0		0.0031
Sturnira mistratensis	Chiroptera	Phyllostomidae		0	Not Modeled				0					Not Modeled			0					0			0		0.0035
Suncus fellowesgordoni	Eulipotyphla	Soricidae	Ceylon Pygmy Shrew, Sri Lanka Shrew	0	Not Modeled				Not Modeled					0			Not Modeled					Not Modeled			0		0.0037
Sus ahoenobarbus	Cetartiodactyla	Suidae	Palawan Bearded Pig	0	Not Modeled				0					0			Not Modeled					0			0		0.0131
Sus verrucosus	Cetartiodactyla	Suidae	Javan Warty Pig, Javan Pig	0	Not Modeled				0					0			Not Modeled					0			0		0.0032
Tadarida insignis	Chiroptera	Molossidae	East Asian Free-tailed Bat, Oriental Free-tailed Bat	0	Not Modeled				0					Not Modeled			0					0			0		0.0047
Tadarida latouchei	Chiroptera	Molossidae	La Touche's Free-tailed Bat	0	Not Modeled				0					Not Modeled			0					0			0		0.0093
Taphozous melanopogon	Chiroptera	Emballonuridae	Black-bearded Tomb Bat	1	Not Modeled				0					Not Modeled			0					0			0		0.0046
Tapirus bairdii	Perissodactyla	Tapiridae	Baird's Tapir, Central American Tapir	0	Not Modeled				0					Not Modeled			Not Modeled					Not Modeled			0		0.0048
Tapirus indicus	Perissodactyla	Tapiridae	Malay Tapir, Indian Tapir, Malayan Tapir, Asian Tapir, Asiatic Tapir	0	Not Modeled				0					Not Modeled			Not Modeled					Not Modeled			0		0.0037
Tragelaphus derbianus	Cetartiodactyla	Bovidae	Giant Eland, Lord Derby's Eland, Derby's Eland	0	Not Modeled				0					0			Not Modeled					0			0		0.0077
Tragelaphus oryx	Cetartiodactyla	Bovidae	Common Eland, Eland	0	Not Modeled				0					0			Not Modeled					0			0		0.0075
Triaenops persicus	Chiroptera	Hipposideridae	Persian Trident Bat	0	Not Modeled				0					Not Modeled			0					0			0		0.0055
Triaenops rufus	Chiroptera	Hipposideridae	Rufous Trident Bat	0	Not Modeled				0					Not Modeled			0					0			0		0.0035
Tylonycteris pachypus	Chiroptera	Vespertilionidae	Lesser Bamboo Bat, Club-footed Bat, Flat-headed Bat, Lesser Flat-headed Bat	0	Not Modeled				0					Not Modeled			0					0			0		0.0049
Vespertilio sinensis	Chiroptera	Vespertilionidae	Asian Particolored Bat	1	Not Modeled				0					Not Modeled			0					0			1	Yes	0.1361
Acrocephalus rehsei	Passeriformes	Sylviidae	Nauru Reed-warbler, Nauru Reed Warbler, Finsch's Reed-warbler, Nauru Reed-Warbler	0	Not Modeled				0					0			Not Modeled					Not Modeled			0		0.0047
Acrocephalus rimatarae	Passeriformes	Sylviidae	Rimatara Reed-warbler, Rimatara Reed-Warbler	0	Not Modeled				0					0			Not Modeled					Not Modeled			0		0.0034
Agriornis lividus	Passeriformes	Tyrannidae	Great Shrike-tyrant, Great Shrike-Tyrant	0	Not Modeled				0					0			Not Modeled					Not Modeled			0		0.0049
Amandava amandava	Passeriformes	Estrildidae	Red Avadavat	0	Not Modeled				0					0			Not Modeled					Not Modeled			0		0.0052
Anthus antarcticus	Passeriformes	Motacillidae	South Georgia Pipit	0	Not Modeled				0					0			Not Modeled					Not Modeled			0		0.0038
Artamus cinereus	Passeriformes	Artamidae	Black-faced Woodswallow	0	Not Modeled				0					0			Not Modeled					Not Modeled			0		0.0037
Artamus leucorynchus	Passeriformes	Artamidae	White-breasted Woodswallow	0	Not Modeled				0					0			Not Modeled					Not Modeled			0		0.0034
Astrapia nigra	Passeriformes	Paradisaeidae	Arfak Astrapia	0	Not Modeled				0					0			Not Modeled					Not Modeled			0		0.0056
Baeopogon indicator	Passeriformes	Pycnonotidae	Honeyguide Greenbul	0	Not Modeled				0					0			Not Modeled					Not Modeled			0		0.0055
Bradypterus caudatus	Passeriformes	Sylviidae	Long-tailed Bush-warbler, Long-tailed Bush Warbler, Long-tailed Bush-Warbler	0	Not Modeled				0					0			Not Modeled					Not Modeled			0		0.0043
Bradypterus major	Passeriformes	Sylviidae	Long-billed Bush-warbler, Long-billed Bush Warbler, Long-billed Bush-Warbler	0	Not Modeled				0					0			Not Modeled					Not Modeled			0		0.0067
Bubalornis niger	Passeriformes	Ploceidae	Red-billed Buffalo-weaver, Red-billed Buffalo-Weaver, Red-billed Buffalo Weaver	0	Not Modeled				0					0			Not Modeled					Not Modeled			0		0.0042
Chlorocichla simplex	Passeriformes	Pycnonotidae	Simple Greenbul	0	Not Modeled				0					0			Not Modeled					Not Modeled			0		0.0056
Chloropsis media	Passeriformes	Chloropseidae	Sumatran Leafbird	0	Not Modeled				0					0			Not Modeled					Not Modeled			0		0.0059
Chrysoena victor	Columbiformes	Columbidae	Orange Dove, Orange Fruit Dove	0	Not Modeled				0					0			Not Modeled					Not Modeled			0		0.0041
Cinclodes patagonicus	Passeriformes	Furnariidae	Dark-bellied Cinclodes	0	Not Modeled				0					0			Not Modeled					Not Modeled			0		0.0034
Ciridops anna	Passeriformes	Fringillidae	Ula-ai-hawane, Ula-'ai-hawane	0	Not Modeled				0					0			Not Modeled					Not Modeled			0		0.0054
Climacteris melanurus	Passeriformes	Climacteridae	Black-tailed Treecreeper	0	Not Modeled				0					0			Not Modeled					Not Modeled			0		0.0042
Coccycolius iris	Passeriformes	Sturnidae	Emerald Starling, Iris Glossy-Starling	0	Not Modeled				0					0			Not Modeled					Not Modeled			0		0.0054
Cryptospiza jacksoni	Passeriformes	Estrildidae	Dusky Crimson-wing, Dusky Crimsonwing	0	Not Modeled				0					0			Not Modeled					Not Modeled			0		0.0037
Curaeus curaeus	Passeriformes	Icteridae	Austral Blackbird	0	Not Modeled				0					0			Not Modeled					Not Modeled			0		0.0037
Delichon nipalense	Passeriformes	Hirundinidae	Nepal House-martin, Nepal House-Martin	0	Not Modeled				0					0			Not Modeled					Not Modeled			0		0.0032
Dicrurus bracteatus	Passeriformes	Dicruridae	Spangled Drongo	0	Not Modeled				0					0			Not Modeled					Not Modeled			0		0.0047
Entomyzon cyanotis	Passeriformes	Meliphagidae	Blue-faced Honeyeater	0	Not Modeled				0					0			Not Modeled					Not Modeled			0		0.0039
Epthianura tricolor	Passeriformes	Meliphagidae	Crimson Chat	0	Not Modeled				0					0			Not Modeled					Not Modeled			0		0.0032
Erythrura coloria	Passeriformes	Estrildidae	Red-eared Parrotfinch, Mindanao Parrotfinch, Red-eared Parrot-Finch	0	Not Modeled				0					0			Not Modeled					Not Modeled			0		0.0043
Erythrura gouldiae	Passeriformes	Estrildidae	Gouldian Finch	0	Not Modeled				0					0			Not Modeled					Not Modeled			0		0.0052
Erythrura kleinschmidti	Passeriformes	Estrildidae	Pink-billed Parrotfinch, Pink-billed Parrot-finch, Pink-billed Parrot-Finch	0	Not Modeled				0					0			Not Modeled					Not Modeled			0		0.0065
Erythrura papuana	Passeriformes	Estrildidae	Papuan Parrotfinch, Papuan Parrot-Finch	0	Not Modeled				0					0			Not Modeled					Not Modeled			0		0.0032
Erythrura viridifacies	Passeriformes	Estrildidae	Green-faced Parrotfinch, Green-faced Parrot-Finch	0	Not Modeled				0					0			Not Modeled					Not Modeled			0		0.0052
Estrilda nigriloris	Passeriformes	Estrildidae	Black-lored Waxbill, Black-faced Waxbill, Kiabo Waxbill	0	Not Modeled				0					0			Not Modeled					Not Modeled			0		0.0032
Estrilda poliopareia	Passeriformes	Estrildidae	Anambra Waxbill	0	Not Modeled				0					0			Not Modeled					Not Modeled			0		0.0046
Estrilda rufibarba	Passeriformes	Estrildidae	Arabian Waxbill	0	Not Modeled				0					0			Not Modeled					Not Modeled			0		0.0033
Heteromunia pectoralis	Passeriformes	Estrildidae	Pictorella Munia, Pictorella Mannikin	0	Not Modeled				0					0			Not Modeled					Not Modeled			0		0.0061
Hirundo neoxena	Passeriformes	Hirundinidae	Welcome Swallow	0	Not Modeled				0					0			Not Modeled					Not Modeled			0		0.0056
Humblotia flavirostris	Passeriformes	Muscicapidae	Grand Comoro Flycatcher, Humblot's Flycatcher	0	Not Modeled				0					0			Not Modeled					Not Modeled			0		0.0031
Icterus bonana	Passeriformes	Icteridae	Martinique Oriole	0	Not Modeled				0					0			Not Modeled					Not Modeled			0		0.0061
Icterus croconotus	Passeriformes	Icteridae	Orange-backed Troupial	0	Not Modeled				0					0			Not Modeled					Not Modeled			0		0.0054
Icterus graceannae	Passeriformes	Icteridae	White-edged Oriole	0	Not Modeled				0					0			Not Modeled					Not Modeled			0		0.0054
Icterus icterus	Passeriformes	Icteridae	Venezuelan Troupial	0	Not Modeled				0					0			Not Modeled					Not Modeled			0		0.0056
Icterus maculialatus	Passeriformes	Icteridae	Bar-winged Oriole	0	Not Modeled				0					0			Not Modeled					Not Modeled			0		0.0054
Icterus prosthemelas	Passeriformes	Icteridae	Black-cowled Oriole	0	Not Modeled				0					0			Not Modeled					Not Modeled			0		0.0054
Lonchura castaneothorax	Passeriformes	Estrildidae	Chestnut-breasted Munia, Chestnut-breasted Mannikin	0	Not Modeled				0					0			Not Modeled					Not Modeled			0		0.0034
Lonchura flaviprymna	Passeriformes	Estrildidae	Yellow-rumped Munia, Yellow-rumped Mannikin	0	Not Modeled				0					0			Not Modeled					Not Modeled			0		0.0042
Lonchura fringilloides	Passeriformes	Estrildidae	Magpie Munia, Magpie Mannikin	0	Not Modeled				0					0			Not Modeled					Not Modeled			0		0.0078
Lonchura griseicapilla	Passeriformes	Estrildidae	Grey-headed Silverbill	0	Not Modeled				0					0			Not Modeled					Not Modeled			0		0.0033
Lonchura kelaarti	Passeriformes	Estrildidae	Black-throated Munia	0	Not Modeled				0					0			Not Modeled					Not Modeled			0		0.0053
Lonchura leucogastroides	Passeriformes	Estrildidae	Javan Munia	0	Not Modeled				0					0			Not Modeled					Not Modeled			0		0.0046
Lonchura malabarica	Passeriformes	Estrildidae	White-throated Munia, Indian Silverbill	0	Not Modeled				0					0			Not Modeled					Not Modeled			0		0.0032
Lonchura quinticolor	Passeriformes	Estrildidae	Five-coloured Munia, Five-colored Munia	0	Not Modeled				0					0			Not Modeled					Not Modeled			0		0.0035
Lonchura striata	Passeriformes	Estrildidae	White-rumped Munia	0	Not Modeled				0					0			Not Modeled					Not Modeled			0		0.0056
Lonchura teerinki	Passeriformes	Estrildidae	Black-breasted Munia	0	Not Modeled				0					0			Not Modeled					Not Modeled			0		0.0039
Lonchura tristissima	Passeriformes	Estrildidae	Streak-headed Munia	0	Not Modeled				0					0			Not Modeled					Not Modeled			0		0.0044
Mandingoa nitidula	Passeriformes	Estrildidae	Green-backed Twinspot, Green Twinspot	0	Not Modeled				0					0			Not Modeled					Not Modeled			0		0.004
Manorina melanocephala	Passeriformes	Meliphagidae	Noisy Miner	0	Not Modeled				0					0			Not Modeled					Not Modeled			0		0.005
Mecocerculus minor	Passeriformes	Tyrannidae	Sulphur-bellied Tyrannulet	0	Not Modeled				0					0			Not Modeled					Not Modeled			0		0.0054
Megaloprepia formosa	Columbiformes	Columbidae	Scarlet-breasted Fruit-dove, Scarlet-breasted Fruit Dove, Scarlet-breasted Fruit-Dove	0	Not Modeled				0					0			Not Modeled					Not Modeled			0		0.0057
Melanocharis nigra	Passeriformes	Melanocharitidae	Black Berrypecker	0	Not Modeled				0					0			Not Modeled					Not Modeled			0		0.006
Meliphaga albilineata	Passeriformes	Meliphagidae	White-lined Honeyeater	0	Not Modeled				0					0			Not Modeled					Not Modeled			0		0.0033
Melithreptus lunatus	Passeriformes	Meliphagidae	White-naped Honeyeater	0	Not Modeled				0					0			Not Modeled					Not Modeled			0		0.0034
Metriopelia melanoptera	Columbiformes	Columbidae	Black-winged Ground-dove, Black-winged Ground Dove, Black-winged Ground-Dove	0	Not Modeled				0					0			Not Modeled					Not Modeled			0		0.0039
Muscisaxicola flavinucha	Passeriformes	Tyrannidae	Ochre-naped Ground-tyrant, Ochre-naped Ground Tyrant, Ochre-naped Ground-Tyrant	0	Not Modeled				0					0			Not Modeled					Not Modeled			0		0.0037
Myiomela major	Passeriformes	Muscicapidae	Nilgiri Blue Robin	0	Not Modeled				0					0			Not Modeled					Not Modeled			0		0.0099
Myzomela sanguinolenta	Passeriformes	Meliphagidae	Scarlet Myzomela, Scarlet Honeyeater	0	Not Modeled				0					0			Not Modeled					Not Modeled			0		0.0036
Neochmia phaeton	Passeriformes	Estrildidae	Crimson Finch	0	Not Modeled				0					0			Not Modeled					Not Modeled			0		0.0036
Neoctantes niger	Passeriformes	Thamnophilidae	Black Bushbird	0	Not Modeled				0					0			Not Modeled					Not Modeled			0		0.0042
Neoxolmis rufiventris	Passeriformes	Tyrannidae	Chocolate-vented Tyrant	0	Not Modeled				0					0			Not Modeled					Not Modeled			0		0.0047
Nesocharis ansorgei	Passeriformes	Estrildidae	White-collared Oliveback, White-collared Olive-back	0	Not Modeled				0					0			Not Modeled					Not Modeled			0		0.0045
Nigrita canicapillus	Passeriformes	Estrildidae	Grey-headed Negrofinch, Grey-headed Nigrita, Grey-crowned Negrofinch	0	Not Modeled				0					0			Not Modeled					Not Modeled			0		0.0045
Nigrita fusconotus	Passeriformes	Estrildidae	White-breasted Negrofinch, White-breasted Nigrita	0	Not Modeled				0					0			Not Modeled					Not Modeled			0		0.0058
Oreostruthus fuliginosus	Passeriformes	Estrildidae	Mountain Firetail	0	Not Modeled				0					0			Not Modeled					Not Modeled			0		0.0046
Ortygospiza atricollis	Passeriformes	Estrildidae	Quailfinch	0	Not Modeled				0					0			Not Modeled					Not Modeled			0		0.0031
Padda fuscata	Passeriformes	Estrildidae	Timor Sparrow	0	Not Modeled				0					0			Not Modeled					Not Modeled			0		0.0032
Petroica macrocephala	Passeriformes	Petroicidae	Tomtit, New Zealand Tomtit	0	Not Modeled				0					0			Not Modeled					Not Modeled			0		0.0039
Prosthemadera novaeseelandiae	Passeriformes	Meliphagidae	Tui	0	Not Modeled				0					0			Not Modeled					Not Modeled			0		0.0055
Pseudotriccus simplex	Passeriformes	Tyrannidae	Hazel-fronted Pygmy-tyrant, Hazel-fronted Pygmy Tyrant, Hazel-fronted Pygmy-Tyrant	0	Not Modeled				0					0			Not Modeled					Not Modeled			0		0.0056
Pygarrhichas albogularis	Passeriformes	Furnariidae	White-throated Treerunner	0	Not Modeled				0					0			Not Modeled					Not Modeled			0		0.0034
Rhipidura hypoxantha	Passeriformes	Rhipiduridae	Yellow-bellied Fantail	0	Not Modeled				0					0			Not Modeled					Not Modeled			0		0.0064
Rhytipterna simplex	Passeriformes	Tyrannidae	Greyish Mourner, Grayish Mourner	0	Not Modeled				0					0			Not Modeled					Not Modeled			0		0.0057
Saroglossa aurata	Passeriformes	Sturnidae	Madagascar Starling	0	Not Modeled				0					0			Not Modeled					Not Modeled			0		0.0045
Sitta ledanti	Passeriformes	Sittidae	Algerian Nuthatch, Kabylian Nuthatch, Kabylie Nuthatch	0	Not Modeled				0					0			Not Modeled					Not Modeled			0		0.0055
Spilopelia senegalensis	Columbiformes	Columbidae	Laughing Dove, Laughing Turtle-Dove	0	Not Modeled				0					0			Not Modeled					Not Modeled			0		0.0043
Sturnella loyca	Passeriformes	Icteridae	Long-tailed Meadowlark	0	Not Modeled				0					0			Not Modeled					Not Modeled			0		0.0042
Taeniopygia guttata	Passeriformes	Estrildidae	Zebra Finch	0	Not Modeled				0					0			Not Modeled					Not Modeled			0		0.005
Treron permagnus	Columbiformes	Columbidae	Ryukyu Green-pigeon	0	Not Modeled				0					0			Not Modeled					Not Modeled			0		0.0034
Turdus falcklandii	Passeriformes	Turdidae	Austral Thrush	0	Not Modeled				0					0			Not Modeled					Not Modeled			0		0.0035
Zentrygon costaricensis	Columbiformes	Columbidae	Buff-fronted Quail-dove, Buff-fronted Quail-Dove	0	Not Modeled				0					0			Not Modeled					Not Modeled			0		0.0051
Zosterops griseovirescens	Passeriformes	Zosteropidae	Annobon White-eye, Annobón White-eye	0	Not Modeled				0					0			Not Modeled					Not Modeled			0		0.0047
Zosterops hypolais	Passeriformes	Zosteropidae	Plain White-eye	0	Not Modeled				0					0			Not Modeled					Not Modeled			0		0.0031
Zosterops lateralis	Passeriformes	Zosteropidae	Silvereye	0	Not Modeled				0					0			Not Modeled					Not Modeled			0		0.0058
Zosterops luteirostris	Passeriformes	Zosteropidae	Splendid White-eye, Ganonga White-eye, Gizo White-eye, Yellow-billed White-eye	0	Not Modeled				0					0			Not Modeled					Not Modeled			0		0.0034
Zosterops mouroniensis	Passeriformes	Zosteropidae	Mount Karthala White-eye, Comoro White-eye, Karthala White-eye	0	Not Modeled				0					0			Not Modeled					Not Modeled			0		0.0036
Entomyzon cyanotis	Passeriformes	Meliphagidae	Blue-faced Honeyeater	0	Not Modeled				0					0			Not Modeled					Not Modeled			0		0.0039
Epthianura tricolor	Passeriformes	Meliphagidae	Crimson Chat	0	Not Modeled				0					0			Not Modeled					Not Modeled			0		0.0032
Erythrura coloria	Passeriformes	Estrildidae	Red-eared Parrotfinch, Mindanao Parrotfinch, Red-eared Parrot-Finch	0	Not Modeled				0					0			Not Modeled					Not Modeled			0		0.0043
Erythrura gouldiae	Passeriformes	Estrildidae	Gouldian Finch	0	Not Modeled				0					0			Not Modeled					Not Modeled			0		0.0052
Erythrura kleinschmidti	Passeriformes	Estrildidae	Pink-billed Parrotfinch, Pink-billed Parrot-finch, Pink-billed Parrot-Finch	0	Not Modeled				0					0			Not Modeled					Not Modeled			0		0.0065
Erythrura papuana	Passeriformes	Estrildidae	Papuan Parrotfinch, Papuan Parrot-Finch	0	Not Modeled				0					0			Not Modeled					Not Modeled			0		0.0032
Erythrura viridifacies	Passeriformes	Estrildidae	Green-faced Parrotfinch, Green-faced Parrot-Finch	0	Not Modeled				0					0			Not Modeled					Not Modeled			0		0.0052
Estrilda nigriloris	Passeriformes	Estrildidae	Black-lored Waxbill, Black-faced Waxbill, Kiabo Waxbill	0	Not Modeled				0					0			Not Modeled					Not Modeled			0		0.0032
Estrilda poliopareia	Passeriformes	Estrildidae	Anambra Waxbill	0	Not Modeled				0					0			Not Modeled					Not Modeled			0		0.0046
Estrilda rufibarba	Passeriformes	Estrildidae	Arabian Waxbill	0	Not Modeled				0					0			Not Modeled					Not Modeled			0		0.0033
Heteromunia pectoralis	Passeriformes	Estrildidae	Pictorella Munia, Pictorella Mannikin	0	Not Modeled				0					0			Not Modeled					Not Modeled			0		0.0061
Hirundo neoxena	Passeriformes	Hirundinidae	Welcome Swallow	0	Not Modeled				0					0			Not Modeled					Not Modeled			0		0.0056
Humblotia flavirostris	Passeriformes	Muscicapidae	Grand Comoro Flycatcher, Humblot's Flycatcher	0	Not Modeled				0					0			Not Modeled					Not Modeled			0		0.0031
Icterus bonana	Passeriformes	Icteridae	Martinique Oriole	0	Not Modeled				0					0			Not Modeled					Not Modeled			0		0.0061
Icterus croconotus	Passeriformes	Icteridae	Orange-backed Troupial	0	Not Modeled				0					0			Not Modeled					Not Modeled			0		0.0054
Icterus graceannae	Passeriformes	Icteridae	White-edged Oriole	0	Not Modeled				0					0			Not Modeled					Not Modeled			0		0.0054
Icterus icterus	Passeriformes	Icteridae	Venezuelan Troupial	0	Not Modeled				0					0			Not Modeled					Not Modeled			0		0.0056
Icterus maculialatus	Passeriformes	Icteridae	Bar-winged Oriole	0	Not Modeled				0					0			Not Modeled					Not Modeled			0		0.0054
Icterus prosthemelas	Passeriformes	Icteridae	Black-cowled Oriole	0	Not Modeled				0					0			Not Modeled					Not Modeled			0		0.0054
Lonchura castaneothorax	Passeriformes	Estrildidae	Chestnut-breasted Munia, Chestnut-breasted Mannikin	0	Not Modeled				0					0			Not Modeled					Not Modeled			0		0.0034
Lonchura flaviprymna	Passeriformes	Estrildidae	Yellow-rumped Munia, Yellow-rumped Mannikin	0	Not Modeled				0					0			Not Modeled					Not Modeled			0		0.0042
Lonchura fringilloides	Passeriformes	Estrildidae	Magpie Munia, Magpie Mannikin	0	Not Modeled				0					0			Not Modeled					Not Modeled			0		0.0078
Lonchura griseicapilla	Passeriformes	Estrildidae	Grey-headed Silverbill	0	Not Modeled				0					0			Not Modeled					Not Modeled			0		0.0033
Lonchura kelaarti	Passeriformes	Estrildidae	Black-throated Munia	0	Not Modeled				0					0			Not Modeled					Not Modeled			0		0.0053
Lonchura leucogastroides	Passeriformes	Estrildidae	Javan Munia	0	Not Modeled				0					0			Not Modeled					Not Modeled			0		0.0046
Lonchura malabarica	Passeriformes	Estrildidae	White-throated Munia, Indian Silverbill	0	Not Modeled				0					0			Not Modeled					Not Modeled			0		0.0032
Lonchura quinticolor	Passeriformes	Estrildidae	Five-coloured Munia, Five-colored Munia	0	Not Modeled				0					0			Not Modeled					Not Modeled			0		0.0035
Lonchura striata	Passeriformes	Estrildidae	White-rumped Munia	0	Not Modeled				0					0			Not Modeled					Not Modeled			0		0.0056
Lonchura teerinki	Passeriformes	Estrildidae	Black-breasted Munia	0	Not Modeled				0					0			Not Modeled					Not Modeled			0		0.0039
Lonchura tristissima	Passeriformes	Estrildidae	Streak-headed Munia	0	Not Modeled				0					0			Not Modeled					Not Modeled			0		0.0044
Mandingoa nitidula	Passeriformes	Estrildidae	Green-backed Twinspot, Green Twinspot	0	Not Modeled				0					0			Not Modeled					Not Modeled			0		0.004
Manorina melanocephala	Passeriformes	Meliphagidae	Noisy Miner	0	Not Modeled				0					0			Not Modeled					Not Modeled			0		0.005
Mecocerculus minor	Passeriformes	Tyrannidae	Sulphur-bellied Tyrannulet	0	Not Modeled				0					0			Not Modeled					Not Modeled			0		0.0054
Megaloprepia formosa	Columbiformes	Columbidae	Scarlet-breasted Fruit-dove, Scarlet-breasted Fruit Dove, Scarlet-breasted Fruit-Dove	0	Not Modeled				0					0			Not Modeled					Not Modeled			0		0.0057
Melanocharis nigra	Passeriformes	Melanocharitidae	Black Berrypecker	0	Not Modeled				0					0			Not Modeled					Not Modeled			0		0.006
Meliphaga albilineata	Passeriformes	Meliphagidae	White-lined Honeyeater	0	Not Modeled				0					0			Not Modeled					Not Modeled			0		0.0033
Melithreptus lunatus	Passeriformes	Meliphagidae	White-naped Honeyeater	0	Not Modeled				0					0			Not Modeled					Not Modeled			0		0.0034
Metriopelia melanoptera	Columbiformes	Columbidae	Black-winged Ground-dove, Black-winged Ground Dove, Black-winged Ground-Dove	0	Not Modeled				0					0			Not Modeled					Not Modeled			0		0.0039
Muscisaxicola flavinucha	Passeriformes	Tyrannidae	Ochre-naped Ground-tyrant, Ochre-naped Ground Tyrant, Ochre-naped Ground-Tyrant	0	Not Modeled				0					0			Not Modeled					Not Modeled			0		0.0037
Myiomela major	Passeriformes	Muscicapidae	Nilgiri Blue Robin	0	Not Modeled				0					0			Not Modeled					Not Modeled			0		0.0099
Myzomela sanguinolenta	Passeriformes	Meliphagidae	Scarlet Myzomela, Scarlet Honeyeater	0	Not Modeled				0					0			Not Modeled					Not Modeled			0		0.0036
Neochmia phaeton	Passeriformes	Estrildidae	Crimson Finch	0	Not Modeled				0					0			Not Modeled					Not Modeled			0		0.0036
Neoctantes niger	Passeriformes	Thamnophilidae	Black Bushbird	0	Not Modeled				0					0			Not Modeled					Not Modeled			0		0.0042
Neoxolmis rufiventris	Passeriformes	Tyrannidae	Chocolate-vented Tyrant	0	Not Modeled				0					0			Not Modeled					Not Modeled			0		0.0047
Nesocharis ansorgei	Passeriformes	Estrildidae	White-collared Oliveback, White-collared Olive-back	0	Not Modeled				0					0			Not Modeled					Not Modeled			0		0.0045
Nigrita canicapillus	Passeriformes	Estrildidae	Grey-headed Negrofinch, Grey-headed Nigrita, Grey-crowned Negrofinch	0	Not Modeled				0					0			Not Modeled					Not Modeled			0		0.0045
Nigrita fusconotus	Passeriformes	Estrildidae	White-breasted Negrofinch, White-breasted Nigrita	0	Not Modeled				0					0			Not Modeled					Not Modeled			0		0.0058
Oreostruthus fuliginosus	Passeriformes	Estrildidae	Mountain Firetail	0	Not Modeled				0					0			Not Modeled					Not Modeled			0		0.0046
Ortygospiza atricollis	Passeriformes	Estrildidae	Quailfinch	0	Not Modeled				0					0			Not Modeled					Not Modeled			0		0.0031
Padda fuscata	Passeriformes	Estrildidae	Timor Sparrow	0	Not Modeled				0					0			Not Modeled					Not Modeled			0		0.0032
Petroica macrocephala	Passeriformes	Petroicidae	Tomtit, New Zealand Tomtit	0	Not Modeled				0					0			Not Modeled					Not Modeled			0		0.0039
Prosthemadera novaeseelandiae	Passeriformes	Meliphagidae	Tui	0	Not Modeled				0					0			Not Modeled					Not Modeled			0		0.0055
Pseudotriccus simplex	Passeriformes	Tyrannidae	Hazel-fronted Pygmy-tyrant, Hazel-fronted Pygmy Tyrant, Hazel-fronted Pygmy-Tyrant	0	Not Modeled				0					0			Not Modeled					Not Modeled			0		0.0056
Pygarrhichas albogularis	Passeriformes	Furnariidae	White-throated Treerunner	0	Not Modeled				0					0			Not Modeled					Not Modeled			0		0.0034
Rhipidura hypoxantha	Passeriformes	Rhipiduridae	Yellow-bellied Fantail	0	Not Modeled				0					0			Not Modeled					Not Modeled			0		0.0064
Rhytipterna simplex	Passeriformes	Tyrannidae	Greyish Mourner, Grayish Mourner	0	Not Modeled				0					0			Not Modeled					Not Modeled			0		0.0057
Saroglossa aurata	Passeriformes	Sturnidae	Madagascar Starling	0	Not Modeled				0					0			Not Modeled					Not Modeled			0		0.0045
Sitta ledanti	Passeriformes	Sittidae	Algerian Nuthatch, Kabylian Nuthatch, Kabylie Nuthatch	0	Not Modeled				0					0			Not Modeled					Not Modeled			0		0.0055
Spilopelia senegalensis	Columbiformes	Columbidae	Laughing Dove, Laughing Turtle-Dove	0	Not Modeled				0					0			Not Modeled					Not Modeled			0		0.0043
Sturnella loyca	Passeriformes	Icteridae	Long-tailed Meadowlark	0	Not Modeled				0					0			Not Modeled					Not Modeled			0		0.0042
Taeniopygia guttata	Passeriformes	Estrildidae	Zebra Finch	0	Not Modeled				0					0			Not Modeled					Not Modeled			0		0.005
Treron permagnus	Columbiformes	Columbidae	Ryukyu Green-pigeon	0	Not Modeled				0					0			Not Modeled					Not Modeled			0		0.0034
Turdus falcklandii	Passeriformes	Turdidae	Austral Thrush	0	Not Modeled				0					0			Not Modeled					Not Modeled			0		0.0035
Zentrygon costaricensis	Columbiformes	Columbidae	Buff-fronted Quail-dove, Buff-fronted Quail-Dove	0	Not Modeled				0					0			Not Modeled					Not Modeled			0		0.0051
Zosterops griseovirescens	Passeriformes	Zosteropidae	Annobon White-eye, Annobón White-eye	0	Not Modeled				0					0			Not Modeled					Not Modeled			0		0.0047
Zosterops hypolais	Passeriformes	Zosteropidae	Plain White-eye	0	Not Modeled				0					0			Not Modeled					Not Modeled			0		0.0031
Zosterops lateralis	Passeriformes	Zosteropidae	Silvereye	0	Not Modeled				0					0			Not Modeled					Not Modeled			0		0.0058
Zosterops luteirostris	Passeriformes	Zosteropidae	Splendid White-eye, Ganonga White-eye, Gizo White-eye, Yellow-billed White-eye	0	Not Modeled				0					0			Not Modeled					Not Modeled			0		0.0034
Zosterops mouroniensis	Passeriformes	Zosteropidae	Mount Karthala White-eye, Comoro White-eye, Karthala White-eye	0	Not Modeled				0					0			Not Modeled					Not Modeled			0		0.0036
